# Supplementary material for: Dual Mechanisms of Coniferyl Alcohol in Phenylpropanoid Pathway Regulation
Source: Front Plant Sci. 2022 May 6;13:896540. doi: 10.3389/fpls.2022.896540 (PMC9121011; doi:10.3389/fpls.2022.896540)
Supplement: Supplementary Table 2 — Proteins in SDS-PAGE gel blocks identified by mass spectrometry. [file Table_2.xlsx]

## Sheet: proteinGroups
Protein IDs	Majority protein IDs	Peptide counts (all)	Peptide counts (razor+unique)	Peptide counts (unique)	Fasta headers	Sequence coverage [%]	Unique + razor sequence coverage [%]	Unique sequence coverage [%]	Mol. weight [kDa]	Sequence length	Sequence lengths	Intensity	Intensity 1	iBAQ	iBAQ 1	MS/MS count
protein_id="KFB50-cYFP";protein_id="KFB50";CON__Q9U6Y5	protein_id="KFB50-cYFP"	41;20;17	41;20;17	41;20;17	protein_id=KFB50-cYFP	55	55	55	73.524	666	666;418;249	934710000000	934710000000	33383000000	33383000000	700
tr|A0A1S3XNP1|A0A1S3XNP1_TOBACpolyubiquitin11-likeOS=NicotianatabacumOX=4097GN=LOC107766892PE=4SV=1	tr|A0A1S3XNP1|A0A1S3XNP1_TOBACpolyubiquitin11-likeOS=NicotianatabacumOX=4097GN=LOC107766892PE=4SV=1	5	5	1	tr|A0A1S3XNP1|A0A1S3XNP1_TOBAC polyubiquitin 11-like OS=Nicotiana tabacum OX=4097 GN=LOC107766892 PE=4 SV=1	37	37	17.7	21.726	192	192	1805800000	1805800000	164160000	164160000	16
