# Supplementary material for: Dual Mechanisms of Coniferyl Alcohol in Phenylpropanoid Pathway Regulation
Source: Front Plant Sci. 2022 May 6;13:896540. doi: 10.3389/fpls.2022.896540 (PMC9121011; doi:10.3389/fpls.2022.896540)
Supplement: Supplementary file 9 [file Data_Sheet_1.xlsx]

## Sheet: Supplementary Data Set S1
A full list of the genes that are regulated after 0.1 mM coniferal alcohol treatment for 15 minutes (FDR < 0.001).
Gene ID	log2FC (Treatment vs CK)	GO Function	Blast nr
AT2G24200.2	12.9912	GO:0046914//transition metal ion binding;GO:0008238//exopeptidase activity;GO:0008237//metallopeptidase activity	gi|15224101|ref|NP_179997.1|/0/aminopeptidase family protein [Arabidopsis thaliana]
AT1G12900.3	12.2012	GO:0016620//oxidoreductase activity, acting on the aldehyde or oxo group of donors, NAD or NADP as acceptor;GO:0000166//nucleotide binding	gi|15222111|ref|NP_172750.1|/0/glyceraldehyde 3-phosphate dehydrogenase GAPA2 [Arabidopsis thaliana]
AT1G12250.2	11.7339	-	gi|18391370|ref|NP_563902.1|/3.1329e-115/Pentapeptide repeat-containing protein [Arabidopsis thaliana]
AT1G03630.2	11.5565	GO:0016628//oxidoreductase activity, acting on the CH-CH group of donors, NAD or NADP as acceptor;GO:0016651//oxidoreductase activity, acting on NAD(P)H	gi|79316418|ref|NP_001030948.1|/0/protochlorophyllide reductase C [Arabidopsis thaliana]
AT3G16630.2	11.4189	GO:0003774//motor activity;GO:0032559	gi|15228274|ref|NP_188285.1|/0/kinesin 13A [Arabidopsis thaliana]
AT3G13790.1	11.3587	GO:0004553//hydrolase activity, hydrolyzing O-glycosyl compounds	gi|18400170|ref|NP_566464.1|/0/beta-fructofuranosidase, insoluble isoenzyme CWINV1 [Arabidopsis thaliana]
AT5G28020.2	11.3247	GO:0016835//carbon-oxygen lyase activity;GO:0048037//cofactor binding	gi|15241111|ref|NP_198154.1|/1.23372e-166/cysteine synthase D2 [Arabidopsis thaliana]
AT2G30970.2	11.2691	GO:0046914//transition metal ion binding;GO:0008483//transaminase activity;GO:0048037//cofactor binding	gi|15224592|ref|NP_180654.1|/0/aspartate aminotransferase 1 [Arabidopsis thaliana]
AT5G22650.2	11.1917	-	gi|145358319|ref|NP_197657.3|/4.74913e-81/histone deacetylase HDT2 [Arabidopsis thaliana]
AT3G12210.2	11.0821	GO:0003676//nucleic acid binding	gi|18399536|ref|NP_566413.1|/1.44068e-101/DNA binding protein [Arabidopsis thaliana]
AT2G05520.4	11.0694	-	-
AT3G52940.1	11.0437	GO:0016628//oxidoreductase activity, acting on the CH-CH group of donors, NAD or NADP as acceptor	gi|18409727|ref|NP_566975.1|/2.78968e-179/delta(14)-sterol reductase [Arabidopsis thaliana]
AT5G03520.2	10.9986	GO:0032561//guanyl ribonucleotide binding	gi|567169913|ref|XP_006398803.1|/2.66163e-108/hypothetical protein EUTSA_v10014465mg [Eutrema salsugineum]
AT3G19820.1	10.9651	GO:0005515//protein binding;GO:0050662//coenzyme binding;GO:0003824//catalytic activity	gi|15230955|ref|NP_188616.1|/0/Delta(24)-sterol reductase [Arabidopsis thaliana]
AT5G26030.2	10.941	GO:0016772//transferase activity, transferring phosphorus-containing groups;GO:0005488//binding;GO:0016829//lyase activity	gi|30690097|ref|NP_197975.3|/0/ferrochelatase 1 [Arabidopsis thaliana]
AT3G05165.1	10.8642	GO:0005402//cation:sugar symporter activity	gi|18397141|ref|NP_566248.1|/0/Major facilitator superfamily protein [Arabidopsis thaliana]
AT1G25350.2	10.8478	GO:0004812//aminoacyl-tRNA ligase activity;GO:0032559	gi|334182857|ref|NP_001185094.1|/0/putative tRNA-glutamine ligase [Arabidopsis thaliana]
AT2G01420.1	10.8305	GO:0015294//solute:cation symporter activity	gi|18379216|ref|NP_565261.1|/0/auxin efflux carrier component 4 [Arabidopsis thaliana]
AT5G45430.1	10.7846	GO:0004672//protein kinase activity;GO:0032559	gi|18422554|ref|NP_568646.1|/0/protein kinase superfamily protein [Arabidopsis thaliana]
AT3G13672.2	10.7423	GO:0046914//transition metal ion binding;GO:0004672//protein kinase activity;GO:0019787//small conjugating protein ligase activity;GO:0032559	gi|9294012|dbj|BAB01915.1|/3.12161e-129/unnamed protein product [Arabidopsis thaliana]
AT4G23860.2	10.7389	GO:0046914//transition metal ion binding;GO:0019787//small conjugating protein ligase activity	gi|42567081|ref|NP_194117.3|/0/PHD finger protein-related [Arabidopsis thaliana]
AT2G38860.1	10.7356	-	gi|18404881|ref|NP_030434.1|/0/protease I (pfpI)-like protein YLS5 [Arabidopsis thaliana]
AT4G21150.2	10.7254	GO:0004576//oligosaccharyl transferase activity	gi|334186762|ref|NP_001190784.1|/0/dolichyl-diphosphooligosaccharide--protein glycosyltransferase subunit 2 [Arabidopsis thaliana]
AT4G32590.4	10.6847	GO:0051540;GO:0043169//cation binding	gi|79326134|ref|NP_001031772.1|/4.44765e-86/2Fe-2S iron-sulfur cluster binding domain-containing protein [Arabidopsis thaliana]
AT2G02860.1	10.6466	GO:0015154;GO:0005351//sugar:hydrogen symporter activity	gi|15227049|ref|NP_178389.1|/0/sucrose transport protein SUC3 [Arabidopsis thaliana]
AT4G31800.2	10.6083	GO:0001071//nucleic acid binding transcription factor activity;GO:0003677//DNA binding;GO:0005515//protein binding	gi|79326041|ref|NP_001031766.1|/3.92821e-160/WRKY DNA-binding protein 18 [Arabidopsis thaliana]
AT1G55340.2	10.5878	-	gi|238478879|ref|NP_001154429.1|/4.07502e-105/uncharacterized protein [Arabidopsis thaliana]
AT1G74330.2	10.5831	GO:0004672//protein kinase activity;GO:0032559	gi|238479065|ref|NP_001154470.1|/0/putative serine/threonine kinase [Arabidopsis thaliana]
AT3G05840.2	10.5699	GO:0004672//protein kinase activity;GO:0032559	gi|15230058|ref|NP_187235.1|/0/Shaggy-related protein kinase gamma [Arabidopsis thaliana]
AT4G33050.2	10.5314	-	gi|42573151|ref|NP_974672.1|/0/calmodulin-binding protein [Arabidopsis thaliana]
AT2G37760.3	10.5196	GO:0016616//oxidoreductase activity, acting on the CH-OH group of donors, NAD or NADP as acceptor;GO:0050661//NADP binding	gi|255311878|pdb|3H7R|A/2.60241e-175/Chain A, Crystal Structure Of The Plant Stress-Response Enzyme Akr4c8
AT2G43910.2	10.5111	GO:0008172	gi|145331123|ref|NP_001078053.1|/8.42086e-132/thiocyanate methyltransferase 1 [Arabidopsis thaliana]
AT1G11870.3	10.5108	GO:0004812//aminoacyl-tRNA ligase activity;GO:0032559	gi|30682484|ref|NP_849647.1|/0/Seryl-tRNA synthetase [Arabidopsis thaliana]
AT1G20560.1	10.4818	GO:0016405//CoA-ligase activity;GO:0032559	gi|18394877|ref|NP_564116.1|/0/acyl activating enzyme 1 [Arabidopsis thaliana]
AT4G19160.1	10.4512	-	gi|42572951|ref|NP_974572.1|/0/uncharacterized protein [Arabidopsis thaliana]
AT3G07760.1	10.3966	-	gi|6466959|gb|AAF13094.1|AC009176_21/1.02461e-83/unknown protein [Arabidopsis thaliana]
AT4G38970.2	10.3815	GO:0016832//aldehyde-lyase activity	gi|297801980|ref|XP_002868874.1|/0/hypothetical protein ARALYDRAFT_490667 [Arabidopsis lyrata subsp. lyrata]
AT1G11850.1	10.374	-	gi|30682463|ref|NP_849645.1|/1.17865e-07/uncharacterized protein [Arabidopsis thaliana]
AT2G26980.2	10.3718	GO:0004674//protein serine/threonine kinase activity;GO:0032559	gi|79592682|ref|NP_850095.2|/0/CBL-interacting serine/threonine-protein kinase 3 [Arabidopsis thaliana]
AT1G03040.2	10.3565	GO:0001071//nucleic acid binding transcription factor activity	gi|334182257|ref|NP_001184895.1|/6.79036e-130/transcription factor bHLH7 [Arabidopsis thaliana]
AT4G34610.1	10.3554	GO:0003677//DNA binding;GO:0001071//nucleic acid binding transcription factor activity	gi|15236156|ref|NP_195187.1|/0/BEL1-like homeodomain 6 [Arabidopsis thaliana]
AT2G27490.1	10.3531	GO:0016301//kinase activity;GO:0032559	gi|15225886|ref|NP_180318.1|/2.05813e-119/dephospho-CoA kinase [Arabidopsis thaliana]
AT1G61150.5	10.3072	-	gi|145336919|ref|NP_176310.3|/2.81033e-106/LisH and RanBPM domain-containing protein [Arabidopsis thaliana]
AT3G52210.1	10.2912	-	gi|42565855|ref|NP_190789.3|/0/S-adenosyl-L-methionine-dependent methyltransferases superfamily protein [Arabidopsis thaliana]
AT2G46680.2	10.2866	GO:0001071//nucleic acid binding transcription factor activity;GO:0003677//DNA binding	gi|79324931|ref|NP_001031550.1|/1.86356e-115/homeobox-leucine zipper protein ATHB-7 [Arabidopsis thaliana]
AT4G36540.1	10.2726	GO:0001071//nucleic acid binding transcription factor activity	gi|15234436|ref|NP_195372.1|/9.93142e-160/transcription factor BEE 2 [Arabidopsis thaliana]
AT4G13530.2	10.2621	-	gi|30682515|ref|NP_849374.1|/6.26002e-131/uncharacterized protein [Arabidopsis thaliana]
AT3G27280.2	10.2562	-	gi|15232129|ref|NP_189364.1|/8.75789e-142/prohibitin 4 [Arabidopsis thaliana]
AT3G61430.2	10.2515	GO:0005372//water transmembrane transporter activity	gi|15233109|ref|NP_191702.1|/4.25379e-157/aquaporin PIP1-1 [Arabidopsis thaliana]
AT3G01910.3	10.2192	GO:0046914//transition metal ion binding;GO:0016670//oxidoreductase activity, acting on a sulfur group of donors, oxygen as acceptor	gi|145331724|ref|NP_001078089.1|/8.84508e-137/sulfite oxidase [Arabidopsis thaliana]
AT1G47900.1	10.2143	-	gi|15221012|ref|NP_175226.1|/0/uncharacterized protein [Arabidopsis thaliana]
AT1G16810.2	10.1948	-	gi|18394403|ref|NP_564006.1|/7.70986e-51/uncharacterized protein [Arabidopsis thaliana]
AT1G02145.3	10.1874	GO:0000030//mannosyltransferase activity	gi|145323718|ref|NP_001077448.1|/0/Dol-P-Man:Man(7)GlcNAc(2)-PP-Dol alpha-1,6-mannosyltransferase [Arabidopsis thaliana]
AT1G05830.1	10.1548	GO:0046914//transition metal ion binding;GO:0018024//histone-lysine N-methyltransferase activity;GO:0035091//phosphatidylinositol binding;GO:0043565//sequence-specific DNA binding	gi|240254018|ref|NP_172074.6|/0/histone-lysine N-methyltransferase ATX2 [Arabidopsis thaliana]
AT1G17280.2	10.1536	GO:0019787//small conjugating protein ligase activity	gi|15220062|ref|NP_173172.1|/9.96121e-127/ubiquitin-conjugating enzyme E2 34 [Arabidopsis thaliana]
AT3G46210.1	10.1447	GO:0003676//nucleic acid binding;GO:0008408//3'-5' exonuclease activity	gi|15231368|ref|NP_190207.1|/4.56382e-135/ribosomal protein S5 domain 2-like superfamily protein [Arabidopsis thaliana]
AT3G15030.1	10.1396	GO:0003676//nucleic acid binding	gi|15232470|ref|NP_188121.1|/0/transcription factor TCP4 [Arabidopsis thaliana]
AT1G06960.1	10.1331	GO:0003676//nucleic acid binding	gi|30679892|ref|NP_850936.1|/3.53995e-109/U2 small nuclear ribonucleoprotein B'' 2 [Arabidopsis thaliana]
AT5G04480.2	10.1241	-	gi|334187426|ref|NP_001190226.1|/0/UDP-glycosyltransferase family protein [Arabidopsis thaliana]
AT2G33480.2	10.1046	GO:0001071//nucleic acid binding transcription factor activity;GO:0003676//nucleic acid binding	gi|186505013|ref|NP_001118435.1|/9.64841e-106/NAC domain containing protein 41 [Arabidopsis thaliana]
AT1G17160.2	10.0928	GO:0016773//phosphotransferase activity, alcohol group as acceptor	gi|15220039|ref|NP_173159.1|/8.54135e-173/pfkB-like carbohydrate kinase family protein [Arabidopsis thaliana]
AT2G38880.7	10.0835	GO:0003677//DNA binding	gi|334184804|ref|NP_001189704.1|/1.7041e-65/nuclear transcription factor Y subunit B-1 [Arabidopsis thaliana]
AT2G46800.1	10.0293	GO:0046915//transition metal ion transmembrane transporter activity;GO:0008509//anion transmembrane transporter activity	gi|4206640|gb|AAD11757.1|/0/zinc transporter ZAT [Arabidopsis thaliana]
AT3G16450.3	10.0056	GO:0030246//carbohydrate binding	gi|15228216|ref|NP_188266.1|/2.41912e-159/jacalin-related lectin [Arabidopsis thaliana]
AT2G44750.1	9.99577	GO:0016778;GO:0032559	gi|18406621|ref|NP_566026.1|/8.15915e-155/thiamin pyrophosphokinase 2 [Arabidopsis thaliana]
AT3G12990.2	9.98014	GO:0003676//nucleic acid binding;GO:0008408//3'-5' exonuclease activity	gi|18399822|ref|NP_566441.1|/3.01081e-150/3'-5' exoribonuclease PH45A [Arabidopsis thaliana]
AT5G09995.2	9.97585	-	gi|42573325|ref|NP_974759.1|/3.90035e-135/uncharacterized protein [Arabidopsis thaliana]
AT1G69840.6	9.96	GO:0019901//protein kinase binding	gi|15222481|ref|NP_177142.1|/3.9909e-146/Hypersensitive-induced response protein 2 [Arabidopsis thaliana]
AT3G26744.4	9.92481	GO:0003676//nucleic acid binding;GO:0001071//nucleic acid binding transcription factor activity	gi|22331357|ref|NP_189309.2|/0/transcription factor ICE1 [Arabidopsis thaliana]
AT1G72740.1	9.92184	GO:0003676//nucleic acid binding;GO:0001071//nucleic acid binding transcription factor activity	gi|42563182|ref|NP_177418.2|/4.85884e-148/homeodomain-like/winged-helix DNA-binding protein [Arabidopsis thaliana]
AT5G59210.2	9.92035	-	gi|30697188|ref|NP_200729.3|/0/myosin heavy chain-related protein [Arabidopsis thaliana]
AT5G16030.2	9.91139	-	gi|79327915|ref|NP_001031889.1|/1.79895e-152/uncharacterized protein [Arabidopsis thaliana]
AT1G76440.1	9.89178	-	gi|15223046|ref|NP_177770.1|/9.00869e-78/HSP20-like chaperones superfamily protein [Arabidopsis thaliana]
AT3G49010.4	9.87652	GO:0005198//structural molecule activity	gi|145332789|ref|NP_001078260.1|/4.89115e-102/60S ribosomal protein L13-1 [Arabidopsis thaliana]
AT4G10480.2	9.86573	-	gi|145333007|ref|NP_001078369.1|/4.98129e-63/Nascent polypeptide-associated complex subunit alpha-like protein 4 [Arabidopsis thaliana]
AT2G05520.2	9.85953	-	-
AT1G22750.3	9.85175	-	gi|3287685|gb|AAC25513.1|/1.66532e-162/Strong similarity to hypothetical protein gb|Y09823 from A. thaliana. ESTs gb|T76118, gb|T04263 and gb|ATYU9823 come from this gene [Arabidopsis thaliana]
AT4G16420.2	9.84235	GO:0046914//transition metal ion binding;GO:0003676//nucleic acid binding;GO:0003712//transcription cofactor activity;GO:0001071//nucleic acid binding transcription factor activity	gi|42572927|ref|NP_974560.1|/0/transcriptional adapter ADA2b [Arabidopsis thaliana]
AT2G32970.2	9.84078	-	gi|334184648|ref|NP_001189662.1|/0/uncharacterized protein [Arabidopsis thaliana]
AT1G49730.2	9.83763	GO:0004672//protein kinase activity;GO:0032559	gi|186489859|ref|NP_849788.2|/0/probable receptor-like protein kinase [Arabidopsis thaliana]
AT3G02860.2	9.83605	GO:0046914//transition metal ion binding	gi|30678698|ref|NP_850505.1|/4.7623e-148/zinc finger protein [Arabidopsis thaliana]
AT2G28290.2	9.82018	GO:0017111//nucleoside-triphosphatase activity;GO:0003676//nucleic acid binding;GO:0032559	gi|30683833|ref|NP_850117.1|/0/chromatin structure-remodeling complex protein SYD [Arabidopsis thaliana]
AT4G20260.4	9.81474	GO:0035091//phosphatidylinositol binding;GO:0046914//transition metal ion binding;GO:0005515//protein binding	gi|79325185|ref|NP_001031677.1|/1.30908e-60/plasma-membrane associated cation-binding protein 1 [Arabidopsis thaliana]
AT3G12140.2	9.81218	-	gi|15229958|ref|NP_187821.1|/1.6012e-173/Emsy N Terminus and plant Tudor-like domain-containing protein [Arabidopsis thaliana]
AT2G05380.2	9.80574	-	gi|186499491|ref|NP_001118273.1|/2.83325e-24/glycine-rich protein 3 short isoform [Arabidopsis thaliana]
AT2G25910.2	9.80574	GO:0003676//nucleic acid binding;GO:0004527//exonuclease activity	gi|79323071|ref|NP_001031418.1|/0/3'-5' exonuclease and KH-I domain-containing protein [Arabidopsis thaliana]
AT5G18420.1	9.79928	-	gi|15238813|ref|NP_197343.1|/0/uncharacterized protein [Arabidopsis thaliana]
AT1G55000.2	9.79116	-	gi|18405171|ref|NP_564673.1|/6.77398e-123/F-box protein with LysM domain [Arabidopsis thaliana]
AT5G05980.2	9.7879	GO:0016881//acid-amino acid ligase activity;GO:0032559	gi|222424313|dbj|BAH20113.1|/0/AT5G05980 [Arabidopsis thaliana]
AT5G09820.2	9.78463	-	gi|75102996|sp|Q5M755.1|PAP7_ARATH/6.66847e-141/RecName: Full=Probable plastid-lipid-associated protein 7, chloroplastic; AltName: Full=Fibrillin-5; Flags: Precursor [Arabidopsis thaliana]
AT3G19520.1	9.78463	-	gi|18402272|ref|NP_566641.1|/0/uncharacterized protein [Arabidopsis thaliana]
AT5G22620.1	9.75656	-	gi|75171871|sp|Q9FNJ9.1|CA1P_ARATH/0/RecName: Full=Probable 2-carboxy-D-arabinitol-1-phosphatase; Flags: Precursor [Arabidopsis thaliana]
AT2G15530.2	9.75322	GO:0046914//transition metal ion binding	gi|15226553|ref|NP_179155.1|/0/RING/U-box domain-containing protein [Arabidopsis thaliana]
AT5G20300.1	9.74651	GO:0032561//guanyl ribonucleotide binding	gi|30687747|ref|NP_197530.2|/0/translocase of chloroplast 90 [Arabidopsis thaliana]
AT3G25900.1	9.74147	GO:0008172	gi|15230929|ref|NP_189219.1|/0/homocysteine S-methyltransferase 1 [Arabidopsis thaliana]
AT1G23950.5	9.73809	-	gi|145324004|ref|NP_001077591.1|/0/uncharacterized protein [Arabidopsis thaliana]
AT4G27610.1	9.71081	-	gi|30687652|ref|NP_194491.2|/1.41625e-171/uncharacterized protein [Arabidopsis thaliana]
AT1G10657.2	9.70217	-	gi|116830729|gb|ABK28322.1|/1.34702e-55/unknown [Arabidopsis thaliana]
AT3G07565.3	9.70044	GO:0003676//nucleic acid binding	gi|79313157|ref|NP_001030658.1|/2.62014e-125/uncharacterized protein [Arabidopsis thaliana]
AT1G52410.1	9.69697	GO:0046872//metal ion binding;GO:0016836//hydro-lyase activity	gi|18404004|ref|NP_564607.1|/0/TSK-associating protein 1 [Arabidopsis thaliana]
AT1G72550.2	9.69523	GO:0004812//aminoacyl-tRNA ligase activity;GO:0046872//metal ion binding;GO:0003676//nucleic acid binding;GO:0032559	gi|30698883|ref|NP_849879.1|/0/probable phenylalanine--tRNA ligase beta subunit [Arabidopsis thaliana]
AT5G01470.3	9.68825	-	gi|186519142|ref|NP_001119149.1|/2.12326e-138/S-adenosyl-L-methionine-dependent methyltransferase family protein [Arabidopsis thaliana]
AT3G54840.2	9.68825	GO:0017111//nucleoside-triphosphatase activity;GO:0032561//guanyl ribonucleotide binding	gi|18410144|ref|NP_567008.1|/6.558e-107/Rab-like GTP-ase [Arabidopsis thaliana]
AT2G13290.1	9.6865	GO:0008375//acetylglucosaminyltransferase activity	gi|15225001|ref|NP_178963.1|/0/beta-1,4-N-acetylglucosaminyltransferase-like protein [Arabidopsis thaliana]
AT4G39860.2	9.66356	-	gi|30692553|ref|NP_849528.1|/4.39814e-156/uncharacterized protein [Arabidopsis thaliana]
AT5G06950.4	9.66356	GO:0001071//nucleic acid binding transcription factor activity;GO:0003677//DNA binding;GO:0005515//protein binding	gi|15240216|ref|NP_196312.1|/5.20255e-144/transcription factor TGA2 [Arabidopsis thaliana]
AT3G15395.1	9.65642	-	gi|42572451|ref|NP_974321.1|/1.32383e-26/uncharacterized protein [Arabidopsis thaliana]
AT4G02210.1	9.64746	-	gi|18411878|ref|NP_567224.1|/0/uncharacterized protein [Arabidopsis thaliana]
AT5G47430.2	9.64024	GO:0046914//transition metal ion binding	gi|145358956|ref|NP_199554.2|/0/DWNN domain, a CCHC-type zinc finger [Arabidopsis thaliana]
AT1G47210.1	9.60733	-	gi|30694019|ref|NP_564499.3|/0/cyclin-dependent protein kinase 3;2 [Arabidopsis thaliana]
AT3G54320.1	9.60733	GO:0003676//nucleic acid binding;GO:0001071//nucleic acid binding transcription factor activity	gi|79444413|ref|NP_191000.3|/1.64008e-179/ethylene-responsive transcription factor WRI1 [Arabidopsis thaliana]
AT4G32650.1	9.59805	GO:0005267//potassium channel activity;GO:0000166//nucleotide binding	gi|15233870|ref|NP_194991.1|/0/potassium channel KAT3 [Arabidopsis thaliana]
AT2G46320.2	9.59432	-	gi|30690323|ref|NP_850451.1|/0/mitochondrial substrate carrier family protein [Arabidopsis thaliana]
AT5G62620.2	9.59059	GO:0030246//carbohydrate binding;GO:0035250//UDP-galactosyltransferase activity	gi|186532675|ref|NP_001119480.1|/0/putative beta-1,3-galactosyltransferase [Arabidopsis thaliana]
AT1G07570.3	9.57932	GO:0004672//protein kinase activity;GO:0032559	gi|334182364|ref|NP_001184929.1|/0/protein kinase APK1A [Arabidopsis thaliana]
AT3G61700.2	9.57175	-	gi|145332919|ref|NP_001078325.1|/0/uncharacterized protein [Arabidopsis thaliana]
AT5G63190.2	9.57175	GO:0005488//binding	gi|18424679|ref|NP_568968.1|/0/MA3 domain-containing protein [Arabidopsis thaliana]
AT5G66360.1	9.56415	GO:0008649//rRNA methyltransferase activity;GO:0008170//N-methyltransferase activity	gi|30698221|ref|NP_201437.2|/2.79721e-168/adenosine dimethyl transferase 1B [Arabidopsis thaliana]
AT5G01650.2	9.56224	-	gi|238481186|ref|NP_001154692.1|/3.55326e-63/tautomerase/MIF superfamily protein [Arabidopsis thaliana]
AT2G26590.3	9.56224	-	gi|18401185|ref|NP_565626.1|/6.50906e-160/regulatory particle non-ATPase 13 [Arabidopsis thaliana]
AT1G79650.3	9.54689	GO:0032182//small conjugating protein binding;GO:0032403//protein complex binding	gi|42572181|ref|NP_974181.1|/3.2958e-151/ubiquitin receptor RAD23b [Arabidopsis thaliana]
AT3G07630.2	9.54689	GO:0031406//carboxylic acid binding;GO:0016836//hydro-lyase activity	gi|15231489|ref|NP_187420.1|/0/arogenate dehydratase 2 [Arabidopsis thaliana]
AT3G20920.2	9.53722	GO:0022892	gi|79313309|ref|NP_001030734.1|/0/translocation protein-related [Arabidopsis thaliana]
AT1G52710.1	9.53138	GO:0015002//heme-copper terminal oxidase activity	gi|332194721|gb|AEE32842.1|/2.15441e-39/cytochrome c oxidase-related protein [Arabidopsis thaliana]
AT4G14710.1	9.52748	GO:0043169//cation binding;GO:0016702//oxidoreductase activity, acting on single donors with incorporation of molecular oxygen, incorporation of two atoms of oxygen	gi|18414289|ref|NP_567441.1|/1.18113e-116/acireductone dioxygenase 2 [Arabidopsis thaliana]
AT5G19130.1	9.52748	-	gi|30687160|ref|NP_197414.2|/0/GPI transamidase component family protein / Gaa1-like family protein [Arabidopsis thaliana]
AT5G35330.1	9.5216	GO:0046914//transition metal ion binding;GO:0003676//nucleic acid binding;GO:0016787//hydrolase activity;GO:0005515//protein binding	gi|15238478|ref|NP_198383.1|/1.78562e-157/methyl-CPG-binding domain protein [Arabidopsis thaliana]
AT3G51430.2	9.5216	GO:0016843	gi|334185887|ref|NP_001190053.1|/0/strictosidine synthase-like 5 [Arabidopsis thaliana]
AT3G56150.2	9.51767	GO:0008135//translation factor activity, nucleic acid binding	gi|15228840|ref|NP_191174.1|/0/eukaryotic translation initiation factor 3 subunit C [Arabidopsis thaliana]
AT4G23750.2	9.50779	GO:0005488//binding;GO:0001071//nucleic acid binding transcription factor activity	gi|15236595|ref|NP_194106.1|/2.0844e-130/ethylene-responsive transcription factor CRF2 [Arabidopsis thaliana]
AT1G43170.8	9.50184	GO:0016791//phosphatase activity;GO:0016301//kinase activity;GO:0005198//structural molecule activity	gi|110740330|dbj|BAF02060.1|/0/hypothetical protein [Arabidopsis thaliana]
AT1G36160.1	9.48985	GO:0016879//ligase activity, forming carbon-nitrogen bonds;GO:0016421//CoA carboxylase activity;GO:0032559	gi|79358114|ref|NP_174849.2|/0/acetyl-CoA carboxylase 1 [Arabidopsis thaliana]
AT5G46410.2	9.44915	GO:0004722//protein serine/threonine phosphatase activity	gi|186529839|ref|NP_001119383.1|/0/SCP1-like small phosphatase 4 [Arabidopsis thaliana]
AT3G26100.2	9.44501	GO:0017016//Ras GTPase binding	gi|42572533|ref|NP_974362.1|/0/regulator of chromosome condensation repeat-containing protein [Arabidopsis thaliana]
AT3G07300.3	9.43879	GO:0008135//translation factor activity, nucleic acid binding;GO:0032561//guanyl ribonucleotide binding	gi|186509883|ref|NP_001118597.1|/0/NagB/RpiA/CoA transferase-like superfamily protein [Arabidopsis thaliana]
AT4G09980.1	9.43463	GO:0008168//methyltransferase activity	gi|145340055|ref|NP_567348.2|/0/methyltransferase-like protein 1 [Arabidopsis thaliana]
AT1G05230.1	9.43254	GO:0001071//nucleic acid binding transcription factor activity;GO:0003677//DNA binding	gi|15220448|ref|NP_172015.1|/0/homeobox-leucine zipper protein HDG2 [Arabidopsis thaliana]
AT5G47720.4	9.42836	GO:0016453	gi|15238793|ref|NP_199583.1|/0/acetoacetyl-CoA thiolase 1 [Arabidopsis thaliana]
AT2G02410.3	9.42626	-	gi|297814482|ref|XP_002875124.1|/1.33651e-135/hypothetical protein ARALYDRAFT_484159 [Arabidopsis lyrata subsp. lyrata]
AT1G67660.2	9.42626	GO:0016788//hydrolase activity, acting on ester bonds;GO:0003676//nucleic acid binding	gi|30697546|ref|NP_176934.2|/3.80535e-170/Restriction endonuclease, type II-like protein [Arabidopsis thaliana]
AT5G13950.2	9.41785	-	gi|10177661|dbj|BAB11123.1|/0/unnamed protein product [Arabidopsis thaliana]
AT5G06120.2	9.41574	GO:0022892	gi|334187450|ref|NP_001190235.1|/0/Importin-beta, N-terminal domain-containing protein [Arabidopsis thaliana]
AT2G39805.1	9.41363	-	gi|30688039|ref|NP_850322.1|/2.38642e-158/Integral membrane Yip1 family protein [Arabidopsis thaliana]
AT4G26965.2	9.40514	GO:0050136//NADH dehydrogenase (quinone) activity	gi|30687433|ref|NP_849455.1|/7.54218e-93/NADH:ubiquinone oxidoreductase subunit-17.2 [Arabidopsis thaliana]
AT3G18750.1	9.39874	GO:0004672//protein kinase activity;GO:0032559	gi|75248034|sp|Q8S8Y8.1|WNK6_ARATH/0/RecName: Full=Probable serine/threonine-protein kinase WNK6; Short=AtWNK6; AltName: Full=Protein kinase with no lysine 6 [Arabidopsis thaliana]
AT1G52150.3	9.38802	GO:0001071//nucleic acid binding transcription factor activity;GO:0003677//DNA binding	gi|145324911|ref|NP_001077702.1|/0/homeobox-leucine zipper protein ATHB-15 [Arabidopsis thaliana]
AT4G23895.1	9.38586	GO:0032559	gi|42573011|ref|NP_974602.1|/2.00056e-139/Pleckstrin homology (PH) domain-containing protein [Arabidopsis thaliana]
AT1G80860.1	9.36413	GO:0008170//N-methyltransferase activity	gi|18412906|ref|NP_565246.1|/4.55667e-94/phospholipid N-methyltransferase [Arabidopsis thaliana]
AT3G11230.2	9.35535	-	gi|145332026|ref|NP_001078135.1|/4.36662e-88/Yippee family putative zinc-binding protein [Arabidopsis thaliana]
AT5G15700.2	9.34873	GO:0034062//RNA polymerase activity;GO:0003676//nucleic acid binding	gi|334187707|ref|NP_001190318.1|/0/DNA-directed RNA polymerase 2 [Arabidopsis thaliana]
AT3G05380.2	9.33762	GO:0001071//nucleic acid binding transcription factor activity;GO:0003676//nucleic acid binding	gi|79313127|ref|NP_001030643.1|/0/protein ALWAYS EARLY 2 [Arabidopsis thaliana]
AT1G72416.4	9.32643	GO:0005515//protein binding	gi|186494833|ref|NP_001117590.1|/1.57086e-82/chaperone DnaJ-domain containing protein [Arabidopsis thaliana]
AT3G11470.1	9.32643	GO:0046872//metal ion binding;GO:0016780//phosphotransferase activity, for other substituted phosphate groups	gi|22330990|ref|NP_187754.2|/4.48655e-171/4'-phosphopantetheinyl transferase superfamily [Arabidopsis thaliana]
AT1G47230.1	9.32418	GO:0016772//transferase activity, transferring phosphorus-containing groups;GO:0019887//protein kinase regulator activity	gi|15220147|ref|NP_175156.1|/0/cyclin-A3-4 [Arabidopsis thaliana]
AT5G24760.3	9.32193	GO:0046914//transition metal ion binding;GO:0003824//catalytic activity	gi|18420834|ref|NP_568453.1|/0/alcohol dehydrogenase-like 6 [Arabidopsis thaliana]
AT1G12650.3	9.31741	-	gi|22329516|ref|NP_172725.2|/1.35186e-90/uncharacterized protein [Arabidopsis thaliana]
AT4G29410.2	9.31061	GO:0005198//structural molecule activity	gi|15233567|ref|NP_194670.1|/2.88249e-74/60S ribosomal protein L28-2 [Arabidopsis thaliana]
AT1G30110.2	9.31061	GO:0008796//bis(5'-nucleosyl)-tetraphosphatase activity	gi|565495862|ref|XP_006305570.1|/1.70275e-104/hypothetical protein CARUB_v10010189mg [Capsella rubella]
AT1G73020.2	9.29232	-	gi|79378539|ref|NP_177445.2|/0/uncharacterized protein [Arabidopsis thaliana]
AT3G54790.2	9.29232	GO:0019787//small conjugating protein ligase activity	gi|30694120|ref|NP_191039.2|/0/U-box domain-containing protein 3 [Arabidopsis thaliana]
AT4G34020.2	9.28309	-	gi|79326279|ref|NP_001031787.1|/0/protein DJ-1 homolog C [Arabidopsis thaliana]
AT1G15215.2	9.27612	-	gi|145361431|ref|NP_849666.2|/3.75401e-140/DNA binding transcription factor 1 [Arabidopsis thaliana]
AT2G02390.3	9.2738	GO:0016765//transferase activity, transferring alkyl or aryl (other than methyl) groups	gi|42570653|ref|NP_973400.1|/2.46165e-129/glutathione S-transferase zeta-class 1 [Arabidopsis thaliana]
AT2G03390.2	9.26913	GO:0016788//hydrolase activity, acting on ester bonds;GO:0003676//nucleic acid binding	gi|42568906|ref|NP_178438.2|/1.18207e-161/uvrB/uvrC motif-containing protein [Arabidopsis thaliana]
AT1G22910.1	9.26444	GO:0003676//nucleic acid binding	gi|42571597|ref|NP_973889.1|/6.83134e-166/RNA recognition motif-containing protein [Arabidopsis thaliana]
AT1G44770.2	9.25503	-	gi|186489021|ref|NP_001117437.1|/4.73216e-147/uncharacterized protein [Arabidopsis thaliana]
AT5G59430.4	9.25503	GO:0003690//double-stranded DNA binding;GO:0016763//transferase activity, transferring pentosyl groups;GO:0043565//sequence-specific DNA binding	gi|145334851|ref|NP_001078771.1|/0/Telomere repeat-binding protein 1 [Arabidopsis thaliana]
AT5G03190.2	9.25267	GO:0016741	gi|145334281|ref|NP_001078522.1|/0/conserved peptide upstream open reading frame 47 [Arabidopsis thaliana]
AT1G01370.2	9.24555	GO:0003676//nucleic acid binding	gi|18378832|ref|NP_563627.1|/1.00086e-70/Histone H3-like centromeric protein HTR12 [Arabidopsis thaliana]
AT2G46790.1	9.23601	GO:0004871//signal transducer activity;GO:0003676//nucleic acid binding	gi|18407171|ref|NP_566085.1|/0/two-component response regulator-like APRR9 [Arabidopsis thaliana]
AT1G44780.1	9.23362	-	gi|8655988|gb|AAF78261.1|AC020576_5/0/Contains similarity to hypothetical protein T12G13.150 from Arabidopsis thaliana gi|7486871 [Arabidopsis thaliana]
AT2G40270.2	9.22882	GO:0016301//kinase activity;GO:0032559	gi|42571147|ref|NP_973647.1|/0/Protein kinase family protein [Arabidopsis thaliana]
AT4G23600.3	9.22641	GO:0016769//transferase activity, transferring nitrogenous groups;GO:0016846//carbon-sulfur lyase activity;GO:0048037//cofactor binding	gi|15236533|ref|NP_194091.1|/0/cystine lyase CORI3 [Arabidopsis thaliana]
AT2G16530.2	9.21675	GO:0016491//oxidoreductase activity	gi|42570801|ref|NP_973474.1|/0/putative polyprenol reductase 2 [Arabidopsis thaliana]
AT3G22260.2	9.21432	GO:0070011//peptidase activity, acting on L-amino acid peptides	gi|42572513|ref|NP_974352.1|/1.0914e-124/OTU-like cysteine protease family protein [Arabidopsis thaliana]
AT1G58180.2	9.21189	GO:0046914//transition metal ion binding;GO:0016836//hydro-lyase activity	gi|30696223|ref|NP_176114.2|/1.24723e-166/beta carbonic anhydrase 6 [Arabidopsis thaliana]
AT5G54130.4	9.20945	GO:0046872//metal ion binding	gi|145334817|ref|NP_001078754.1|/0/calcium-binding endonuclease/exonuclease/phosphatase family protein [Arabidopsis thaliana]
AT3G25560.1	9.20945	GO:0004672//protein kinase activity;GO:0032559	gi|334185619|ref|NP_001189971.1|/0/NSP-interacting kinase 2 [Arabidopsis thaliana]
AT2G05510.5	9.20212	-	-
AT2G33560.1	9.19722	-	gi|18403316|ref|NP_565767.1|/0/BUB1-related protein BUBR1 [Arabidopsis thaliana]
AT3G01310.2	9.19722	GO:0016791//phosphatase activity;GO:0046872//metal ion binding	gi|79295367|ref|NP_001030614.1|/0/phosphoglycerate mutase-like protein [Arabidopsis thaliana]
AT5G50665.1	9.19229	-	gi|334188299|ref|NP_001190506.1|/6.22184e-52/uncharacterized protein [Arabidopsis thaliana]
AT2G31350.1	9.18735	GO:0046914//transition metal ion binding;GO:0016790//thiolester hydrolase activity	gi|15224661|ref|NP_180693.1|/0/Hydroxyacylglutathione hydrolase 2 [Arabidopsis thaliana]
AT5G26980.2	9.18735	GO:0005515//protein binding	gi|15240425|ref|NP_198050.1|/4.47989e-144/syntaxin-41 [Arabidopsis thaliana]
AT2G21940.1	9.18488	GO:0046872//metal ion binding;GO:0016301//kinase activity;GO:0032559	gi|30681570|ref|NP_179785.2|/4.35185e-171/Shikimate kinase [Arabidopsis thaliana]
AT1G75390.2	9.16993	GO:0003677//DNA binding;GO:0001071//nucleic acid binding transcription factor activity;GO:0046983//protein dimerization activity	gi|42563231|ref|NP_177672.2|/1.574e-57/basic leucine-zipper 44 [Arabidopsis thaliana]
AT5G49215.2	9.15482	GO:0004553//hydrolase activity, hydrolyzing O-glycosyl compounds	gi|79330402|ref|NP_001032043.1|/0/pectin lyase-like superfamily protein [Arabidopsis thaliana]
AT5G09860.1	9.15482	-	gi|18416110|ref|NP_568219.1|/0/THO complex subunit 1 [Arabidopsis thaliana]
AT1G61140.3	9.15482	GO:0017111//nucleoside-triphosphatase activity;GO:0046914//transition metal ion binding;GO:0003676//nucleic acid binding;GO:0032559	gi|186492170|ref|NP_176309.2|/0/protein EMBRYO SAC DEVELOPMENT ARREST 16 [Arabidopsis thaliana]
AT5G58790.1	9.15228	GO:0003676//nucleic acid binding;GO:0046914//transition metal ion binding	gi|297793411|ref|XP_002864590.1|/3.10048e-79/hypothetical protein ARALYDRAFT_358097 [Arabidopsis lyrata subsp. lyrata]
AT5G52030.2	9.15228	-	gi|42573660|ref|NP_974926.1|/0/TraB family protein [Arabidopsis thaliana]
AT2G05210.1	9.14975	GO:0043565//sequence-specific DNA binding	gi|79552734|ref|NP_178592.3|/0/protection of telomeres protein 1a [Arabidopsis thaliana]
AT5G07360.1	9.14975	GO:0016879//ligase activity, forming carbon-nitrogen bonds	gi|42567719|ref|NP_196353.2|/0/amidase family protein [Arabidopsis thaliana]
AT3G58270.1	9.1472	-	gi|15230998|ref|NP_191386.1|/5.34705e-157/phospholipase-like protein (PEARLI 4) with TRAF-like domain [Arabidopsis thaliana]
AT5G63460.2	9.14466	GO:0003676//nucleic acid binding	gi|42573780|ref|NP_974986.1|/8.89528e-66/SAP domain-containing protein [Arabidopsis thaliana]
AT4G21910.4	9.12928	GO:0015291//secondary active transmembrane transporter activity	gi|334186796|ref|NP_001190793.1|/0/MATE efflux family protein [Arabidopsis thaliana]
AT2G34860.2	9.1267	GO:0005515//protein binding	gi|15226849|ref|NP_181032.1|/6.56049e-88/embryo sac development arrest 3 protein [Arabidopsis thaliana]
AT4G26510.1	9.1267	GO:0019206//nucleoside kinase activity;GO:0032559	gi|240256077|ref|NP_567747.4|/0/uridine kinase-like 4 [Arabidopsis thaliana]
AT4G12610.2	9.11374	GO:0005515//protein binding	gi|75207777|sp|Q9SU25.1|T2FA_ARATH/0/RecName: Full=Transcription initiation factor IIF subunit alpha; Short=TFIIF-alpha; AltName: Full=General transcription factor IIF subunit 1; AltName: Full=Transcription initiation factor RAP74 homolog; Short=AtRAP74 [Arabidopsis thaliana]
AT2G37130.2	9.11114	GO:0005506//iron ion binding;GO:0003824//catalytic activity;GO:0016209//antioxidant activity	gi|15228090|ref|NP_181250.1|/1.4312e-174/peroxidase [Arabidopsis thaliana]
AT5G02150.2	9.10591	GO:0031072//heat shock protein binding	gi|15241689|ref|NP_195835.1|/2.11347e-172/protein Fes1C [Arabidopsis thaliana]
AT2G01260.3	9.10591	-	gi|18379188|ref|NP_565257.1|/1.74535e-170/uncharacterized protein [Arabidopsis thaliana]
AT1G61850.2	9.10591	GO:0016298//lipase activity	gi|334183567|ref|NP_001185288.1|/0/galactolipase/ phospholipase [Arabidopsis thaliana]
AT4G38670.1	9.10329	-	gi|30692042|ref|NP_195579.2|/4.27118e-167/pathogenesis-related thaumatin-like protein [Arabidopsis thaliana]
AT5G47455.7	9.0954	-	gi|30695208|ref|NP_568683.2|/4.62721e-25/uncharacterized protein [Arabidopsis thaliana]
AT1G61660.3	9.09276	GO:0001071//nucleic acid binding transcription factor activity	gi|334183559|ref|NP_001185284.1|/0/transcription factor bHLH112 [Arabidopsis thaliana]
AT5G64630.2	9.09276	GO:0005488//binding	gi|42573790|ref|NP_974991.1|/0/chromatin assembly factor 1 subunit FAS2 [Arabidopsis thaliana]
AT2G25880.2	9.08746	GO:0035174//histone serine kinase activity;GO:0032559	gi|186503078|ref|NP_001118386.1|/2.08989e-143/serine/threonine-protein kinase aurora-2 [Arabidopsis thaliana]
AT2G17442.5	9.08481	-	gi|62320132|dbj|BAD94324.1|/1.0511e-74/hypothetical protein [Arabidopsis thaliana]
AT5G16030.3	9.07414	-	gi|186523274|ref|NP_001119233.1|/5.53666e-157/uncharacterized protein [Arabidopsis thaliana]
AT1G50000.2	9.07146	GO:0016741	gi|79362513|ref|NP_175422.2|/2.87776e-140/putative ribosomal RNA small subunit methyltransferase [Arabidopsis thaliana]
AT5G63550.2	9.06609	-	gi|238481629|ref|NP_001154794.1|/8.16695e-164/DEK domain-containing chromatin associated protein [Arabidopsis thaliana]
AT1G07960.1	9.05799	-	gi|15223058|ref|NP_172274.1|/3.02914e-61/protein disulfide isomerase 5-1 [Arabidopsis thaliana]
AT2G42230.1	9.05528	-	gi|42569861|ref|NP_181752.3|/0/C-CAP/cofactor C-like domain-containing protein [Arabidopsis thaliana]
AT5G40500.1	9.04166	-	gi|22327475|ref|NP_198866.2|/2.77225e-61/uncharacterized protein [Arabidopsis thaliana]
AT5G32440.3	9.03892	-	gi|334188002|ref|NP_001190418.1|/2.7433e-117/ubiquitin system component Cue protein [Arabidopsis thaliana]
AT1G67320.1	9.03342	GO:0003899//DNA-directed RNA polymerase activity;GO:0046914//transition metal ion binding	gi|42563014|ref|NP_564893.2|/0/probable DNA primase large subunit [Arabidopsis thaliana]
AT5G05360.2	9.03067	-	gi|10176748|dbj|BAB09979.1|/1.38531e-77/unnamed protein product [Arabidopsis thaliana]
AT1G69080.1	9.02514	-	gi|18409190|ref|NP_564951.1|/2.22069e-126/adenine nucleotide alpha hydrolases-like protein [Arabidopsis thaliana]
AT1G62250.2	9.02237	-	gi|15220740|ref|NP_176415.1|/2.15986e-145/uncharacterized protein [Arabidopsis thaliana]
AT3G18200.2	9.01959	-	gi|75274323|sp|Q9LV20.1|WTR17_ARATH/0/RecName: Full=WAT1-related protein At3g18200 [Arabidopsis thaliana]
AT5G60300.2	9.00843	GO:0030246//carbohydrate binding;GO:0004672//protein kinase activity;GO:0032559	gi|15239263|ref|NP_200838.1|/0/L-type lectin-domain containing receptor kinase I.9 [Arabidopsis thaliana]
AT2G18860.2	9.00562	-	gi|30680486|ref|NP_179476.2|/9.76535e-135/Syntaxin/t-SNARE family protein [Arabidopsis thaliana]
AT1G68080.3	9.00562	GO:0019842//vitamin binding;GO:0016491//oxidoreductase activity;GO:0046914//transition metal ion binding	gi|145326686|ref|NP_001077790.1|/0/2-oxoglutarate (2OG) and Fe(II)-dependent oxygenase superfamily protein [Arabidopsis thaliana]
AT5G24630.5	8.99718	GO:0043566//structure-specific DNA binding	gi|238481371|ref|NP_001154738.1|/6.60036e-160/DNA-binding protein BIN4 [Arabidopsis thaliana]
AT5G25475.2	8.99435	GO:0003676//nucleic acid binding;GO:0004888//transmembrane signaling receptor activity	gi|18420927|ref|NP_568473.1|/2.74958e-138/B3 domain-containing protein [Arabidopsis thaliana]
AT4G24470.2	8.99435	GO:0046914//transition metal ion binding;GO:0003677//DNA binding;GO:0001071//nucleic acid binding transcription factor activity	gi|71660841|sp|Q9LRH6.2|GAT25_ARATH/1.28058e-177/RecName: Full=GATA transcription factor 25; AltName: Full=Protein TIFY 1; AltName: Full=Protein ZIM [Arabidopsis thaliana]
AT1G18700.3	8.99435	GO:0005515//protein binding	gi|238478537|ref|NP_001154350.1|/0/DNAJ heat shock N-terminal domain-containing protein [Arabidopsis thaliana]
AT5G56240.2	8.98014	-	gi|334188444|ref|NP_001190554.1|/0/uncharacterized protein [Arabidopsis thaliana]
AT1G23950.2	8.97728	-	gi|42571627|ref|NP_973904.1|/0/uncharacterized protein [Arabidopsis thaliana]
AT1G02990.2	8.97728	-	gi|42571313|ref|NP_973747.1|/0/uncharacterized protein [Arabidopsis thaliana]
AT5G16820.1	8.96867	GO:0003677//DNA binding;GO:0001071//nucleic acid binding transcription factor activity	gi|3256068|emb|CAA74397.1|/0/Heat Shock Factor 3 [Arabidopsis thaliana]
AT5G09240.1	8.96578	GO:0003676//nucleic acid binding;GO:0003712//transcription cofactor activity	gi|15242363|ref|NP_196486.1|/1.58679e-58/ssDNA-binding transcriptional regulator [Arabidopsis thaliana]
AT3G16700.2	8.96578	GO:0046914//transition metal ion binding;GO:0003824//catalytic activity	gi|11994625|dbj|BAB02762.1|/2.62254e-114/isomerase-like protein [Arabidopsis thaliana]
AT5G61150.2	8.96578	-	gi|30697488|ref|NP_200923.2|/0/protein VERNALIZATION INDEPENDENCE 4 [Arabidopsis thaliana]
AT2G02450.1	8.9629	GO:0003676//nucleic acid binding	gi|30678000|ref|NP_850986.1|/0/protein LONG VEGETATIVE PHASE 1 [Arabidopsis thaliana]
AT5G20830.2	8.9629	GO:0035251//UDP-glucosyltransferase activity	gi|15242073|ref|NP_197583.1|/0/sucrose synthase 1 [Arabidopsis thaliana]
AT3G48820.2	8.96	GO:0016757//transferase activity, transferring glycosyl groups	gi|42572617|ref|NP_974404.1|/0/sialyltransferase-like protein [Arabidopsis thaliana]
AT1G55350.2	8.9571	GO:0004197//cysteine-type endopeptidase activity	gi|22330261|ref|NP_175932.2|/0/calpain-type cysteine protease DEK1 [Arabidopsis thaliana]
AT5G12840.1	8.95128	GO:0003676//nucleic acid binding;GO:0001071//nucleic acid binding transcription factor activity	gi|18416875|ref|NP_568282.1|/2.49408e-133/nuclear transcription factor Y subunit A-1 [Arabidopsis thaliana]
AT1G27760.1	8.95128	-	gi|18396482|ref|NP_564294.1|/0/protein salt tolerance 32 [Arabidopsis thaliana]
AT5G54930.2	8.94837	GO:0003676//nucleic acid binding	gi|79330838|ref|NP_001032075.1|/2.59027e-155/AT hook motif-containing protein [Arabidopsis thaliana]
AT3G08510.2	8.94837	GO:0060089;GO:0046872//metal ion binding;GO:0004629//phospholipase C activity	gi|15231929|ref|NP_187464.1|/0/phosphoinositide phospholipase C 2 [Arabidopsis thaliana]
AT1G07890.5	8.93958	GO:0004601//peroxidase activity;GO:0005506//iron ion binding	gi|15223049|ref|NP_172267.1|/6.14746e-125/L-ascorbate peroxidase 1 [Arabidopsis thaliana]
AT5G16840.2	8.93664	GO:0005488//binding;GO:0003824//catalytic activity	gi|145334499|ref|NP_001078595.1|/3.34278e-129/binding partner of acd11 1 [Arabidopsis thaliana]
AT3G27930.1	8.93664	-	gi|18405582|ref|NP_566828.1|/0/uncharacterized protein [Arabidopsis thaliana]
AT3G12570.3	8.93664	-	gi|18399669|ref|NP_566427.1|/0/protein FYD [Arabidopsis thaliana]
AT5G49470.1	8.93664	GO:0060089;GO:0004672//protein kinase activity;GO:0032559	gi|334188283|ref|NP_001190501.1|/0/PAS domain-containing protein tyrosine kinase [Arabidopsis thaliana]
AT5G42770.2	8.93369	-	gi|334188154|ref|NP_001190455.1|/7.1998e-114/Maf-like protein [Arabidopsis thaliana]
AT3G21175.1	8.93074	GO:0046914//transition metal ion binding;GO:0003677//DNA binding;GO:0001071//nucleic acid binding transcription factor activity	gi|18402914|ref|NP_566676.1|/3.42255e-163/GATA transcription factor 24 [Arabidopsis thaliana]
AT3G16470.2	8.92184	GO:0005488//binding	gi|30684083|ref|NP_566547.2|/0/JA-responsive protein 1 [Arabidopsis thaliana]
AT1G15020.1	8.92184	GO:0046914//transition metal ion binding;GO:0016670//oxidoreductase activity, acting on a sulfur group of donors, oxygen as acceptor	gi|6899648|gb|AAF31025.1|AC012189_7/0/Contains Thioredoxin domain PF|00085. ESTs gb|T42351, gb|AA042405 come from this gene [Arabidopsis thaliana]
AT2G43680.2	8.92184	-	gi|186507807|ref|NP_850399.2|/0/protein IQ-DOMAIN 14 [Arabidopsis thaliana]
AT4G31890.1	8.91886	-	gi|15236577|ref|NP_194917.1|/0/armadillo/beta-catenin-like repeat-containing protein [Arabidopsis thaliana]
AT1G08660.1	8.90689	GO:0016757//transferase activity, transferring glycosyl groups	gi|30680753|ref|NP_850940.1|/0/sialyltransferase-like protein [Arabidopsis thaliana]
AT1G54680.3	8.90388	-	gi|3776580|gb|AAC64897.1|/6.45037e-126/Contains similarity to TM021B04.11 gi|2191197 from A. thaliana BAC gb|AF007271 [Arabidopsis thaliana]
AT5G47455.2	8.90087	-	gi|30695208|ref|NP_568683.2|/6.5077e-25/uncharacterized protein [Arabidopsis thaliana]
AT4G06634.2	8.89785	GO:0046914//transition metal ion binding	gi|30680251|ref|NP_849323.1|/0/C2H2-type zinc finger transcription factor [Arabidopsis thaliana]
AT5G61010.1	8.89482	-	gi|15239497|ref|NP_200909.1|/0/exocyst subunit exo70 family protein E2 [Arabidopsis thaliana]
AT1G10660.2	8.88264	-	gi|15220184|ref|NP_172536.1|/1.77893e-177/uncharacterized protein [Arabidopsis thaliana]
AT4G22130.2	8.88264	GO:0004672//protein kinase activity;GO:0032559	gi|79481791|ref|NP_193944.2|/0/STRUBBELIG-receptor family 8 protein [Arabidopsis thaliana]
AT5G19350.2	8.87958	GO:0005488//binding	gi|145334517|ref|NP_001078604.1|/0/polyadenylate-binding protein RBP47B' [Arabidopsis thaliana]
AT3G07525.2	8.87344	GO:0008641//small protein activating enzyme activity	gi|30680336|ref|NP_850533.1|/3.14099e-111/ubiquitin-like-conjugating enzyme ATG10 [Arabidopsis thaliana]
AT4G13345.1	8.87036	-	gi|18413990|ref|NP_567403.1|/0/protein MATERNAL EFFECT EMBRYO ARREST 55 [Arabidopsis thaliana]
AT3G18140.2	8.86728	-	gi|15229590|ref|NP_188442.1|/4.20113e-178/protein LETHAL WITH SEC THIRTEEN 8-1 [Arabidopsis thaliana]
AT1G33700.2	8.86419	GO:0004553//hydrolase activity, hydrolyzing O-glycosyl compounds	gi|30692911|ref|NP_174631.2|/0/Beta-glucosidase, GBA2 type protein [Arabidopsis thaliana]
AT3G51150.2	8.86419	GO:0003774//motor activity;GO:0032559	gi|334185876|ref|NP_001190049.1|/0/ATP binding microtubule motor family protein [Arabidopsis thaliana]
AT3G52050.1	8.86109	GO:0003676//nucleic acid binding;GO:0004527//exonuclease activity	gi|145332809|ref|NP_001078270.1|/0/5'-3' exonuclease family protein [Arabidopsis thaliana]
AT2G36010.3	8.86109	GO:0003676//nucleic acid binding;GO:0001071//nucleic acid binding transcription factor activity	gi|42571075|ref|NP_973611.1|/0/E2F transcription factor 3 [Arabidopsis thaliana]
AT4G31150.1	8.84862	GO:0046872//metal ion binding;GO:0004518//nuclease activity	gi|18417747|ref|NP_567868.1|/3.86949e-150/endonuclease V family protein [Arabidopsis thaliana]
AT4G36640.2	8.84235	-	gi|15234469|ref|NP_195382.1|/3.74291e-162/sec14p-like phosphatidylinositol transfer protein [Arabidopsis thaliana]
AT1G05630.2	8.8392	GO:0016791//phosphatase activity;GO:0004518//nuclease activity	gi|79316928|ref|NP_001030976.1|/0/Type I inositol-1,4,5-trisphosphate 5-phosphatase 13 [Arabidopsis thaliana]
AT4G01600.1	8.82972	-	gi|15234255|ref|NP_192070.1|/1.00963e-131/GRAM domain family protein [Arabidopsis thaliana]
AT1G75170.2	8.82972	-	gi|15222153|ref|NP_177653.1|/8.69351e-173/Sec14p-like phosphatidylinositol transfer family protein [Arabidopsis thaliana]
AT4G17410.3	8.82655	GO:0046872//metal ion binding	gi|334186637|ref|NP_001190750.1|/0/DWNN domain-containing protein [Arabidopsis thaliana]
AT5G38220.3	8.82337	-	gi|42568179|ref|NP_198638.2|/8.94103e-177/alpha/beta-Hydrolases superfamily protein [Arabidopsis thaliana]
AT1G80490.2	8.82018	GO:0042802//identical protein binding;GO:0031072//heat shock protein binding	gi|42570257|ref|NP_849913.2|/0/Topless-related protein 1 [Arabidopsis thaliana]
AT2G20585.1	8.80413	-	gi|18399401|ref|NP_565478.1|/6.33377e-33/nuclear fusion defective 6 [Arabidopsis thaliana]
AT5G16800.3	8.8009	GO:0016407//acetyltransferase activity	gi|334187720|ref|NP_001190321.1|/3.61205e-154/GCN5-related N-acetyltransferase (GNAT) family protein [Arabidopsis thaliana]
AT5G30490.2	8.78463	-	gi|30692293|ref|NP_850901.1|/2.93383e-109/uncharacterized protein [Arabidopsis thaliana]
AT1G04590.2	8.77808	-	gi|30678929|ref|NP_849590.1|/0/uncharacterized protein [Arabidopsis thaliana]
AT4G35740.2	8.77808	GO:0003678//DNA helicase activity;GO:0042623//ATPase activity, coupled;GO:0032559;GO:0003690//double-stranded DNA binding	gi|30690461|ref|NP_195299.2|/0/ATP-dependent DNA helicase Q-like 3 [Arabidopsis thaliana]
AT1G61010.3	8.77479	GO:0005488//binding;GO:0003824//catalytic activity	gi|15219848|ref|NP_176297.1|/0/cleavage and polyadenylation specificity factor subunit 73-I [Arabidopsis thaliana]
AT2G32700.5	8.77479	GO:0016740//transferase activity;GO:0043566//structure-specific DNA binding	gi|18403052|ref|NP_565749.1|/0/WD40 repeat protein MUCILAGE-MODIFIED 1 [Arabidopsis thaliana]
AT3G01320.1	8.76818	-	gi|79386570|ref|NP_186781.4|/0/paired amphipathic helix protein Sin3-like 1 [Arabidopsis thaliana]
AT4G15955.3	8.76487	-	gi|238480700|ref|NP_001154238.1|/0/alpha/beta-Hydrolases superfamily protein [Arabidopsis thaliana]
AT1G54610.3	8.75822	GO:0004674//protein serine/threonine kinase activity;GO:0032559	gi|75339093|sp|Q9ZVM9.1|Y1461_ARATH/0/RecName: Full=Probable serine/threonine-protein kinase At1g54610 [Arabidopsis thaliana]
AT2G32000.1	8.74819	GO:0003916//DNA topoisomerase activity	gi|42569543|ref|NP_180760.2|/0/DNA topoisomerase, type IA, core [Arabidopsis thaliana]
AT3G02065.3	8.74483	GO:0032559;GO:0042623//ATPase activity, coupled	gi|42572227|ref|NP_974208.1|/0/DEAD-box ATP-dependent RNA helicase 41 [Arabidopsis thaliana]
AT3G54000.3	8.74483	-	gi|7630020|emb|CAB88362.1|/4.3325e-174/hypothetical protein [Arabidopsis thaliana]
AT5G51710.1	8.74483	GO:0046873//metal ion transmembrane transporter activity;GO:0005451//monovalent cation:hydrogen antiporter activity	gi|18423310|ref|NP_568763.1|/0/K(+) efflux antiporter 5 [Arabidopsis thaliana]
AT2G45830.2	8.74147	-	gi|42569947|ref|NP_182107.3|/0/downstream target of AGL15 2 [Arabidopsis thaliana]
AT3G53930.2	8.74147	GO:0004672//protein kinase activity;GO:0032559	gi|145332831|ref|NP_001078281.1|/0/autophagy-related protein 1b [Arabidopsis thaliana]
AT1G32370.4	8.73132	-	gi|79319059|ref|NP_001031126.1|/2.955e-45/tobamovirus multiplication 2B protein [Arabidopsis thaliana]
AT3G27460.1	8.73132	-	gi|22331369|ref|NP_189382.2|/9.68442e-128/SGF29 tudor-like domain-containing protein [Arabidopsis thaliana]
AT1G10570.2	8.73132	GO:0019783//small conjugating protein-specific protease activity	gi|42571423|ref|NP_973802.1|/0/ubiquitin-like-specific protease 1C [Arabidopsis thaliana]
AT2G38020.2	8.72451	-	gi|18404619|ref|NP_565879.1|/0/vacuoleless1 [Arabidopsis thaliana]
AT1G04870.1	8.71768	GO:0016274//protein-arginine N-methyltransferase activity	gi|18390448|ref|NP_563720.1|/0/arginine methyltransferase 10 [Arabidopsis thaliana]
AT5G40780.1	8.71768	GO:0005275//amine transmembrane transporter activity	gi|30693663|ref|NP_851109.1|/0/Lysine histidine transporter 1 [Arabidopsis thaliana]
AT1G11400.1	8.71425	GO:0005488//binding	gi|18391274|ref|NP_563890.1|/9.71577e-82/partner of Y14-mago [Arabidopsis thaliana]
AT4G08390.2	8.71425	GO:0005506//iron ion binding;GO:0004601//peroxidase activity	gi|15236483|ref|NP_192579.1|/1.16495e-156/L-ascorbate peroxidase S [Arabidopsis thaliana]
AT4G15393.1	8.71425	GO:0016491//oxidoreductase activity;GO:0005506//iron ion binding	gi|145333127|ref|NP_001078393.1|/0/cytochrome P450, family 702, subfamily A, polypeptide 5 [Arabidopsis thaliana]
AT3G24740.2	8.71081	-	gi|15230170|ref|NP_189118.1|/1.06738e-162/uncharacterized protein [Arabidopsis thaliana]
AT1G14180.2	8.70044	GO:0046914//transition metal ion binding	gi|240254076|ref|NP_563938.5|/0/RING/U-box superfamily protein [Arabidopsis thaliana]
AT1G53200.2	8.69	-	gi|42562724|ref|NP_175728.2|/0/uncharacterized protein [Arabidopsis thaliana]
AT4G13040.2	8.68299	GO:0003676//nucleic acid binding;GO:0001071//nucleic acid binding transcription factor activity	gi|238480352|ref|NP_001154229.1|/3.30207e-102/Ethylene-responsive transcription factor-like protein [Arabidopsis thaliana]
AT1G74530.1	8.67948	-	gi|79380240|ref|NP_177593.2|/3.0132e-141/uncharacterized protein [Arabidopsis thaliana]
AT2G34090.2	8.67596	-	gi|42571043|ref|NP_973595.1|/0/maternal effect embryo arrest 18 protein [Arabidopsis thaliana]
AT3G29180.2	8.66888	-	gi|18406090|ref|NP_566845.1|/0/uncharacterized protein [Arabidopsis thaliana]
AT3G18210.2	8.66534	GO:0046914//transition metal ion binding;GO:0016491//oxidoreductase activity;GO:0019842//vitamin binding	gi|18401806|ref|NP_566600.1|/0/2-oxoglutarate (2OG) and Fe(II)-dependent oxygenase superfamily protein [Arabidopsis thaliana]
AT2G31865.1	8.66534	GO:0004553//hydrolase activity, hydrolyzing O-glycosyl compounds	gi|30685093|ref|NP_850175.1|/0/poly(ADP-ribose) glycohydrolase 2 [Arabidopsis thaliana]
AT5G38895.3	8.65464	GO:0046914//transition metal ion binding	gi|334188071|ref|NP_001190436.1|/3.42845e-168/RING/U-box superfamily protein [Arabidopsis thaliana]
AT2G46225.2	8.65464	GO:0005488//binding	gi|186508557|ref|NP_001118534.1|/3.00246e-175/protein ABIL1 [Arabidopsis thaliana]
AT5G60580.1	8.65105	GO:0046914//transition metal ion binding	gi|18424371|ref|NP_568923.1|/0/RING/U-box domain-containing protein [Arabidopsis thaliana]
AT1G05170.1	8.64746	GO:0016758//transferase activity, transferring hexosyl groups	gi|14488078|gb|AAK63859.1|AF389287_1/0/At1g05170/YUP8H12_22 [Arabidopsis thaliana]
AT1G36070.2	8.64746	-	gi|334183047|ref|NP_001185142.1|/0/transducin/WD-40 repeat-containing protein [Arabidopsis thaliana]
AT4G25100.5	8.633	GO:0016209//antioxidant activity;GO:0046914//transition metal ion binding;GO:0003824//catalytic activity	gi|166700|gb|AAA32791.1|/1.04903e-93/Fe-superoxide dismutase, partial [Arabidopsis thaliana]
AT4G21160.2	8.633	GO:0005083//small GTPase regulator activity;GO:0046914//transition metal ion binding	gi|18415638|ref|NP_567620.1|/0/ADP-ribosylation factor GTPase-activating protein AGD12 [Arabidopsis thaliana]
AT3G17120.2	8.633	-	gi|15228970|ref|NP_188337.1|/8.95e-92/uncharacterized protein [Arabidopsis thaliana]
AT4G20380.5	8.62936	-	gi|30685085|ref|NP_849549.1|/3.80662e-92/zinc finger protein LSD1 [Arabidopsis thaliana]
AT2G18240.1	8.62936	-	gi|18398679|ref|NP_565431.1|/5.94448e-125/protein RER1D [Arabidopsis thaliana]
AT5G47720.1	8.61471	GO:0016453	gi|30695277|ref|NP_851150.1|/0/acetoacetyl-CoA thiolase 1 [Arabidopsis thaliana]
AT3G07460.2	8.61102	-	gi|42572305|ref|NP_974248.1|/1.04714e-152/uncharacterized protein [Arabidopsis thaliana]
AT2G38810.1	8.59619	GO:0003676//nucleic acid binding	gi|15224957|ref|NP_181415.1|/1.25422e-50/histone H2A 8 [Arabidopsis thaliana]
AT1G06390.2	8.58496	GO:0004672//protein kinase activity;GO:0032559	gi|15221476|ref|NP_172127.1|/0/shaggy-related protein kinase iota [Arabidopsis thaliana]
AT3G06310.1	8.5812	GO:0050136//NADH dehydrogenase (quinone) activity	gi|18397530|ref|NP_566280.1|/1.35738e-59/NADH dehydrogenase [ubiquinone] 1 alpha subcomplex 8-A [Arabidopsis thaliana]
AT1G44750.1	8.57743	GO:0015205//nucleobase transmembrane transporter activity	gi|15219436|ref|NP_175096.1|/1.78603e-173/purine permease 11 [Arabidopsis thaliana]
AT1G03770.2	8.57743	GO:0046914//transition metal ion binding	gi|334182275|ref|NP_001184901.1|/0/putative E3 ubiquitin-protein ligase RING1b [Arabidopsis thaliana]
AT5G13360.2	8.57743	-	gi|334187658|ref|NP_001190301.1|/0/auxin-responsive GH3 family protein [Arabidopsis thaliana]
AT3G18380.2	8.57365	GO:0003677//DNA binding;GO:0001071//nucleic acid binding transcription factor activity	gi|42572475|ref|NP_974333.1|/0/sequence-specific DNA binding transcription factor [Arabidopsis thaliana]
AT4G21850.2	8.56986	GO:0016671//oxidoreductase activity, acting on a sulfur group of donors, disulfide as acceptor	gi|18415777|ref|NP_567638.1|/6.49344e-75/methionine sulfoxide reductase B9 [Arabidopsis thaliana]
AT3G55370.2	8.56605	GO:0003676//nucleic acid binding;GO:0001071//nucleic acid binding transcription factor activity	gi|42572693|ref|NP_974442.1|/8.93579e-166/Dof zinc finger protein DOF3.6 [Arabidopsis thaliana]
AT1G10600.2	8.55842	-	gi|5091556|gb|AAD39585.1|AC007067_25/3.01687e-114/T10O24.25 [Arabidopsis thaliana]
AT4G38670.3	8.55459	-	gi|30692042|ref|NP_195579.2|/4.13237e-167/pathogenesis-related thaumatin-like protein [Arabidopsis thaliana]
AT4G34135.2	8.55459	GO:0035251//UDP-glucosyltransferase activity	gi|30689932|ref|NP_849492.1|/0/UDP-glucosyltransferase 73B2 [Arabidopsis thaliana]
AT1G22180.1	8.55075	-	gi|30687745|ref|NP_173637.3|/2.72423e-154/Sec14p-like phosphatidylinositol transfer family protein [Arabidopsis thaliana]
AT3G61060.2	8.55075	GO:0005488//binding	gi|42572749|ref|NP_974470.1|/9.69491e-171/phloem protein 2-A13 [Arabidopsis thaliana]
AT2G37450.1	8.55075	-	gi|18404429|ref|NP_565861.1|/1.69935e-159/nodulin MtN21 /EamA-like transporter family protein [Arabidopsis thaliana]
AT1G18730.4	8.54689	-	gi|186478622|ref|NP_001117307.1|/3.54519e-94/NDH dependent flow 6 protein [Arabidopsis thaliana]
AT5G15460.1	8.53916	-	gi|18417680|ref|NP_568315.1|/2.71317e-55/membrane-anchored ubiquitin-fold protein 2 [Arabidopsis thaliana]
AT2G17780.1	8.53528	-	gi|30680112|ref|NP_179369.2|/0/protein MID1-complementing activity 2 [Arabidopsis thaliana]
AT2G34300.2	8.53528	GO:0016741	gi|292630954|sp|Q0WT31.2|PMTP_ARATH/0/RecName: Full=Probable methyltransferase PMT25 [Arabidopsis thaliana]
AT5G38470.2	8.52748	GO:0032182//small conjugating protein binding;GO:0032403//protein complex binding	gi|15240922|ref|NP_198663.1|/2.18237e-138/ubiquitin receptor RAD23d [Arabidopsis thaliana]
AT4G08590.2	8.52748	GO:0046914//transition metal ion binding;GO:0005515//protein binding;GO:0000166//nucleotide binding;GO:0019787//small conjugating protein ligase activity;GO:0003690//double-stranded DNA binding	gi|145332983|ref|NP_001078357.1|/0/E3 ubiquitin-protein ligase ORTHRUS-LIKE 1 [Arabidopsis thaliana]
AT4G11890.3	8.51964	GO:0004672//protein kinase activity;GO:0032559	gi|42572879|ref|NP_974536.1|/0/receptor-like cytosolic kinase ARCK1 [Arabidopsis thaliana]
AT5G66160.2	8.51964	GO:0046914//transition metal ion binding	gi|15239276|ref|NP_201417.1|/1.01233e-167/receptor homology-transmembrane-ring H2 domain protein 1 [Arabidopsis thaliana]
AT1G72880.2	8.50779	GO:0003824//catalytic activity	gi|15218620|ref|NP_177431.1|/0/survival protein SurE-like phosphatase/nucleotidase [Arabidopsis thaliana]
AT3G56860.1	8.50779	GO:0003723//RNA binding	gi|18410591|ref|NP_567042.1|/0/UBP1-associated protein 2A [Arabidopsis thaliana]
AT5G45940.2	8.50383	GO:0004551//nucleotide diphosphatase activity	gi|15242543|ref|NP_199406.1|/2.40833e-109/CoA pyrophosphatase [Arabidopsis thaliana]
AT3G04070.2	8.49985	GO:0003676//nucleic acid binding;GO:0001071//nucleic acid binding transcription factor activity	gi|186509742|ref|NP_001118568.1|/0/NAC domain containing protein 47 [Arabidopsis thaliana]
AT4G38560.2	8.49985	-	gi|145334263|ref|NP_001078512.1|/0/phospholipase like protein (PEARLI 4) [Arabidopsis thaliana]
AT1G62610.4	8.49586	GO:0003824//catalytic activity	gi|332195865|gb|AEE33986.1|/1.63209e-140/Rossmann-fold NAD(P)-binding domain-containing protein [Arabidopsis thaliana]
AT3G04970.2	8.49185	GO:0016628//oxidoreductase activity, acting on the CH-CH group of donors, NAD or NADP as acceptor;GO:0046914//transition metal ion binding	gi|42563512|ref|NP_187148.2|/0/DHHC-type zinc finger-containing protein [Arabidopsis thaliana]
AT2G20180.1	8.49185	GO:0003676//nucleic acid binding;GO:0001071//nucleic acid binding transcription factor activity;GO:0005515//protein binding	gi|4580456|gb|AAD24380.1|/0/unknown protein [Arabidopsis thaliana]
AT1G25540.2	8.48784	-	gi|30689268|ref|NP_173925.3|/0/mediator of RNA polymerase II transcription subunit 25 [Arabidopsis thaliana]
AT1G22790.1	8.48382	-	gi|18395162|ref|NP_564181.1|/1.59136e-94/uncharacterized protein [Arabidopsis thaliana]
AT3G18980.2	8.48382	GO:0005488//binding	gi|18402074|ref|NP_566622.1|/0/EIN2 targeting protein1 [Arabidopsis thaliana]
AT1G67190.1	8.48382	-	gi|15220367|ref|NP_176890.1|/0/F-box/LRR-repeat protein [Arabidopsis thaliana]
AT1G01060.5	8.47573	GO:0001071//nucleic acid binding transcription factor activity;GO:0043565//sequence-specific DNA binding	gi|6715647|gb|AAF26474.1|AC007323_15/0/T25K16.6 [Arabidopsis thaliana]
AT5G67580.2	8.47168	GO:0003690//double-stranded DNA binding;GO:0042802//identical protein binding;GO:0001071//nucleic acid binding transcription factor activity;GO:0003697//single-stranded DNA binding	gi|15240783|ref|NP_201559.1|/6.76208e-127/telomere repeat binding factor 2 [Arabidopsis thaliana]
AT1G63855.1	8.46761	-	gi|565490301|ref|XP_006302790.1|/3.32165e-101/hypothetical protein CARUB_v10020915mg [Capsella rubella]
AT5G51300.2	8.45533	GO:0046914//transition metal ion binding;GO:0003676//nucleic acid binding	gi|15241418|ref|NP_199943.1|/0/splicing factor 1-like protein [Arabidopsis thaliana]
AT3G51880.3	8.45121	GO:0003676//nucleic acid binding;GO:0005198//structural molecule activity	gi|42572635|ref|NP_974413.1|/9.52224e-42/high mobility group protein B1 [Arabidopsis thaliana]
AT3G08505.1	8.45121	GO:0046914//transition metal ion binding	gi|30680549|ref|NP_850540.1|/3.02482e-177/zinc finger (CCCH-type/C3HC4-type RING finger) family protein [Arabidopsis thaliana]
AT3G06340.2	8.45121	GO:0005515//protein binding	gi|15230701|ref|NP_187285.1|/0/DnaJ domain-containing protein [Arabidopsis thaliana]
AT5G26910.3	8.45121	-	gi|334187969|ref|NP_001190407.1|/0/uncharacterized protein [Arabidopsis thaliana]
AT1G18840.2	8.44708	-	gi|30686055|ref|NP_173318.2|/0/protein IQ-domain 30 [Arabidopsis thaliana]
AT1G65070.1	8.44708	GO:0016462//pyrophosphatase activity;GO:0032559;GO:0003690//double-stranded DNA binding	gi|15217840|ref|NP_176687.1|/0/DNA mismatch repair protein MutS2 [Arabidopsis thaliana]
AT5G20300.3	8.44708	GO:0032561//guanyl ribonucleotide binding	gi|30687747|ref|NP_197530.2|/0/translocase of chloroplast 90 [Arabidopsis thaliana]
AT4G23290.1	8.43879	GO:0016772//transferase activity, transferring phosphorus-containing groups;GO:0005488//binding	gi|30686129|ref|NP_194060.3|/0/cysteine-rich receptor-like protein kinase 21 [Arabidopsis thaliana]
AT5G44920.2	8.43463	-	gi|30694648|ref|NP_199305.2|/3.59106e-138/Toll-Interleukin-Resistance domain-containing protein [Arabidopsis thaliana]
AT3G09940.2	8.43463	GO:0016655//oxidoreductase activity, acting on NAD(P)H, quinone or similar compound as acceptor;GO:0050662//coenzyme binding	gi|186509939|ref|NP_001118607.1|/0/monodehydroascorbate reductase (NADH) [Arabidopsis thaliana]
AT5G16880.3	8.43045	GO:0022892	gi|30686081|ref|NP_850834.1|/8.09321e-166/Target of Myb protein 1 [Arabidopsis thaliana]
AT4G24790.2	8.43045	GO:0003676//nucleic acid binding;GO:0016462//pyrophosphatase activity;GO:0032559;GO:0034061	gi|186513260|ref|NP_194210.2|/0/AAA-type ATPase family protein [Arabidopsis thaliana]
AT1G78915.3	8.42626	-	gi|334184001|ref|NP_001185431.1|/0/tetratricopeptide repeat-containing protein [Arabidopsis thaliana]
AT1G04080.2	8.42626	-	gi|238478338|ref|NP_001154302.1|/0/pre-mRNA-processing factor 39 [Arabidopsis thaliana]
AT5G38290.1	8.42206	-	gi|42573527|ref|NP_974860.1|/7.96816e-142/peptidyl-tRNA hydrolase family protein [Arabidopsis thaliana]
AT2G43490.5	8.41785	GO:0005099//Ras GTPase activator activity	gi|330255186|gb|AEC10280.1|/0/RAB GTPase activator protein [Arabidopsis thaliana]
AT1G78000.2	8.41363	GO:0015291//secondary active transmembrane transporter activity;GO:0015103//inorganic anion transmembrane transporter activity	gi|18411776|ref|NP_565166.1|/0/sulfate transporter 1;2 [Arabidopsis thaliana]
AT5G22860.2	8.40939	GO:0008238//exopeptidase activity	gi|30688698|ref|NP_197677.2|/0/Serine carboxypeptidase S28 family protein [Arabidopsis thaliana]
AT4G25880.3	8.40514	GO:0003723//RNA binding	gi|79325269|ref|NP_001031720.1|/0/pumilio 6 [Arabidopsis thaliana]
AT1G55520.2	8.3966	GO:0003690//double-stranded DNA binding;GO:0001071//nucleic acid binding transcription factor activity;GO:0008134//transcription factor binding	gi|15222732|ref|NP_175948.1|/3.39042e-108/TATA-box-binding protein 2 [Arabidopsis thaliana]
AT2G04170.2	8.3966	-	gi|42568925|ref|NP_178502.2|/2.86541e-177/TRAF-like family protein [Arabidopsis thaliana]
AT3G01040.1	8.3966	GO:0008194//UDP-glycosyltransferase activity	gi|122242646|sp|Q0WV13.1|GAUTD_ARATH/0/RecName: Full=Probable galacturonosyltransferase 13 [Arabidopsis thaliana]
AT3G11890.1	8.39232	-	gi|18399394|ref|NP_566404.1|/0/Sterile alpha motif (SAM) domain-containing protein [Arabidopsis thaliana]
AT3G59680.1	8.38802	-	gi|79451599|ref|NP_191527.3|/1.82318e-100/uncharacterized protein [Arabidopsis thaliana]
AT5G57410.2	8.38802	-	gi|18423978|ref|NP_568857.1|/0/Afadin/alpha-actinin-binding protein [Arabidopsis thaliana]
AT2G02170.2	8.3837	-	gi|18395321|ref|NP_027421.1|/0/Remorin family protein [Arabidopsis thaliana]
AT1G15220.2	8.37938	GO:0005488//binding;GO:0003824//catalytic activity	gi|18394212|ref|NP_563966.1|/1.16042e-84/cytochrome c biogenesis protein CCMH [Arabidopsis thaliana]
AT3G55080.2	8.37938	GO:0008168//methyltransferase activity	gi|42565948|ref|NP_191068.2|/0/SET domain-containing protein [Arabidopsis thaliana]
AT5G37380.2	8.37938	GO:0005515//protein binding	gi|15240208|ref|NP_198554.1|/0/chaperone DnaJ-domain superfamily protein [Arabidopsis thaliana]
AT3G47910.1	8.37938	GO:0046914//transition metal ion binding;GO:0016790//thiolester hydrolase activity	gi|186510762|ref|NP_190374.4|/0/ubiquitin carboxyl-terminal hydrolase-related protein [Arabidopsis thaliana]
AT1G61240.2	8.37504	-	gi|15219892|ref|NP_176319.1|/0/uncharacterized protein [Arabidopsis thaliana]
AT1G30200.2	8.37504	-	gi|18397400|ref|NP_564350.1|/5.33195e-180/F-box protein [Arabidopsis thaliana]
AT3G06770.1	8.35755	GO:0004553//hydrolase activity, hydrolyzing O-glycosyl compounds	gi|30679999|ref|NP_850525.1|/0/polygalacturonase-like protein [Arabidopsis thaliana]
AT4G15510.3	8.34873	GO:0046872//metal ion binding	gi|18414467|ref|NP_567468.1|/5.35201e-131/photosystem II reaction center PsbP family protein [Arabidopsis thaliana]
AT5G59560.1	8.3443	-	gi|15238461|ref|NP_200764.1|/1.69359e-142/protein SENSITIVITY TO RED LIGHT REDUCED 1 [Arabidopsis thaliana]
AT2G40810.2	8.3443	-	gi|30688413|ref|NP_181613.2|/0/ATG18c-like protein [Arabidopsis thaliana]
AT4G23980.2	8.3443	GO:0003676//nucleic acid binding;GO:0001071//nucleic acid binding transcription factor activity;GO:0005515//protein binding	gi|79325241|ref|NP_001031706.1|/0/auxin response factor 9 [Arabidopsis thaliana]
AT4G25670.2	8.33539	-	gi|4914459|emb|CAB43698.1|/2.16451e-122/hypothetical protein [Arabidopsis thaliana]
AT3G54810.1	8.33092	GO:0005488//binding	gi|15233101|ref|NP_191041.1|/8.39754e-130/GATA transcription factor 8 [Arabidopsis thaliana]
AT1G34120.3	8.33092	GO:0046030//inositol trisphosphate phosphatase activity	gi|42571739|ref|NP_973960.1|/0/Type I inositol-1,4,5-trisphosphate 5-phosphatase 1 [Arabidopsis thaliana]
AT5G50090.1	8.32643	-	gi|15240611|ref|NP_199820.1|/7.55948e-67/uncharacterized protein [Arabidopsis thaliana]
AT5G46290.3	8.32643	GO:0016746//transferase activity, transferring acyl groups	gi|334188223|ref|NP_001190479.1|/0/beta-ketoacyl-[acyl carrier protein] synthase I [Arabidopsis thaliana]
AT4G28040.3	8.32193	-	gi|15234371|ref|NP_194533.1|/0/nodulin MtN21-like transporter family protein [Arabidopsis thaliana]
AT5G09690.3	8.32193	GO:0046873//metal ion transmembrane transporter activity	gi|9758997|dbj|BAB09524.1|/7.84115e-178/unnamed protein product [Arabidopsis thaliana]
AT4G00560.3	8.31741	GO:0016616//oxidoreductase activity, acting on the CH-OH group of donors, NAD or NADP as acceptor	gi|30678677|ref|NP_191965.2|/1.18523e-180/NAD(P)-binding Rossmann-fold superfamily protein [Arabidopsis thaliana]
AT5G11860.1	8.31741	GO:0004722//protein serine/threonine phosphatase activity	gi|15239800|ref|NP_196747.1|/3.43313e-150/SCP1-like small phosphatase 5 [Arabidopsis thaliana]
AT2G29650.3	8.30378	GO:0015291//secondary active transmembrane transporter activity;GO:0015103//inorganic anion transmembrane transporter activity	gi|42570975|ref|NP_973561.1|/0/phosphate transporter 4;1 [Arabidopsis thaliana]
AT5G48330.1	8.29921	-	gi|30695429|ref|NP_199644.2|/0/Regulator of chromosome condensationfamily protein [Arabidopsis thaliana]
AT5G58470.2	8.29921	GO:0005488//binding	gi|30697074|ref|NP_851215.1|/4.70837e-99/TBP-associated factor 15B [Arabidopsis thaliana]
AT3G10230.2	8.29462	GO:0009975//cyclase activity;GO:0016491//oxidoreductase activity;GO:0016860//intramolecular oxidoreductase activity	gi|15228239|ref|NP_187634.1|/0/lycopene beta cyclase [Arabidopsis thaliana]
AT1G77440.2	8.29002	GO:0004175//endopeptidase activity	gi|18411547|ref|NP_565156.1|/2.73433e-112/20S proteasome beta subunit C2 [Arabidopsis thaliana]
AT4G25110.2	8.29002	GO:0004175//endopeptidase activity	gi|79325251|ref|NP_001031711.1|/0/metacaspase 2 [Arabidopsis thaliana]
AT3G17860.2	8.27612	GO:0005515//protein binding	gi|42572469|ref|NP_974330.1|/3.44019e-176/jasmonate-zim-domain protein 3 [Arabidopsis thaliana]
AT1G64860.2	8.27612	GO:0034062//RNA polymerase activity;GO:0003676//nucleic acid binding;GO:0001071//nucleic acid binding transcription factor activity;GO:0000996	gi|334183639|ref|NP_001185314.1|/0/RNA polymerase sigma subunit 1 [Arabidopsis thaliana]
AT5G17410.2	8.27612	-	gi|30686344|ref|NP_850838.1|/0/Spc97 / Spc98 family of spindle pole body (SBP) component [Arabidopsis thaliana]
AT1G18070.3	8.25739	GO:0017111//nucleoside-triphosphatase activity;GO:0032561//guanyl ribonucleotide binding;GO:0008079//translation termination factor activity	gi|334182663|ref|NP_001185026.1|/0/translation elongation factor EF1A/initiation factor IF2gamma family protein [Arabidopsis thaliana]
AT4G28030.2	8.24317	GO:0016407//acetyltransferase activity	gi|79325293|ref|NP_001031734.1|/6.78799e-144/GCN5-related N-acetyltransferase (GNAT) family protein [Arabidopsis thaliana]
AT1G71696.1	8.2384	GO:0008235//metalloexopeptidase activity;GO:0046914//transition metal ion binding;GO:0001071//nucleic acid binding transcription factor activity	gi|29561766|emb|CAD87766.1|/0/SOL1 protein [Arabidopsis thaliana]
AT2G19620.2	8.22882	-	gi|145329178|ref|NP_001077918.1|/6.58298e-175/N-MYC downregulated-like 3 protein [Arabidopsis thaliana]
AT1G19330.2	8.22882	-	gi|145323944|ref|NP_001077561.1|/2.99933e-120/uncharacterized protein [Arabidopsis thaliana]
AT4G27040.2	8.22882	-	gi|42567176|ref|NP_194434.2|/2.07442e-138/vacuolar protein sorting-associated protein 22 [Arabidopsis thaliana]
AT5G10490.2	8.22882	GO:0015075//ion transmembrane transporter activity	gi|334187587|ref|NP_001190278.1|/0/mechanosensitive ion channel protein 2 [Arabidopsis thaliana]
AT2G30350.1	8.224	GO:0016788//hydrolase activity, acting on ester bonds	gi|42569467|ref|NP_180594.2|/2.8808e-171/Excinuclease ABC, C subunit, N-terminal [Arabidopsis thaliana]
AT4G22860.1	8.224	-	gi|42567043|ref|NP_194017.3|/0/cell cycle regulated microtubule associated protein [Arabidopsis thaliana]
AT2G32010.1	8.224	GO:0004518//nuclease activity	gi|42569545|ref|NP_180761.2|/0/inositol polyphosphate 5'-phosphatase [Arabidopsis thaliana]
AT5G50330.2	8.21917	GO:0016301//kinase activity;GO:0032559	gi|186530942|ref|NP_001119407.1|/0/protein kinase [Arabidopsis thaliana]
AT4G34310.2	8.21432	GO:0016787//hydrolase activity	gi|42573169|ref|NP_974681.1|/0/alpha/beta-Hydrolases superfamily protein [Arabidopsis thaliana]
AT4G17420.3	8.19476	-	gi|238480800|ref|NP_001154247.1|/3.84959e-152/Tryptophan RNA-binding attenuator protein-like protein [Arabidopsis thaliana]
AT5G53860.1	8.19476	-	gi|30696387|ref|NP_851185.1|/0/protein EMBRYO DEFECTIVE 2737 [Arabidopsis thaliana]
AT4G35300.3	8.19476	GO:0016491//oxidoreductase activity;GO:0005402//cation:sugar symporter activity	gi|30690293|ref|NP_195256.3|/0/monosaccharide-sensing protein 2 [Arabidopsis thaliana]
AT5G07680.1	8.18982	GO:0003676//nucleic acid binding;GO:0001071//nucleic acid binding transcription factor activity	gi|30682048|ref|NP_568182.2|/0/NAC domain containing protein 80 [Arabidopsis thaliana]
AT1G12750.3	8.18982	GO:0004175//endopeptidase activity	gi|15222058|ref|NP_172735.1|/1.41929e-155/RHOMBOID-like protein 6 [Arabidopsis thaliana]
AT3G15720.1	8.18488	GO:0004553//hydrolase activity, hydrolyzing O-glycosyl compounds	gi|18400876|ref|NP_566524.1|/0/probable polygalacturonase [Arabidopsis thaliana]
AT4G25640.2	8.17991	GO:0015291//secondary active transmembrane transporter activity	gi|334186918|ref|NP_001190838.1|/0/detoxifying efflux carrier 35 [Arabidopsis thaliana]
AT2G28310.2	8.17493	-	gi|30683843|ref|NP_850118.1|/0/uncharacterized protein [Arabidopsis thaliana]
AT3G02560.2	8.15987	GO:0005198//structural molecule activity	gi|15232926|ref|NP_186905.1|/8.10492e-103/40S ribosomal protein S7-2 [Arabidopsis thaliana]
AT5G43440.1	8.15987	GO:0016641//oxidoreductase activity, acting on the CH-NH2 group of donors, oxygen as acceptor	gi|15239868|ref|NP_199157.1|/0/1-aminocyclopropane-1-carboxylate oxidase-like protein 9 [Arabidopsis thaliana]
AT3G03773.2	8.15482	-	gi|238479640|ref|NP_001154589.1|/3.83552e-114/p23 co-chaperone protein [Arabidopsis thaliana]
AT2G47650.2	8.15482	GO:0016831//carboxy-lyase activity;GO:0048037//cofactor binding;GO:0016836//hydro-lyase activity	gi|334184973|ref|NP_001189772.1|/0/UDP-xylose synthase 4 [Arabidopsis thaliana]
AT4G32530.2	8.14975	GO:0005488//binding;GO:0017111//nucleoside-triphosphatase activity	gi|186515568|ref|NP_001119099.1|/6.44256e-97/ATPase, F0/V0 complex, subunit C protein [Arabidopsis thaliana]
AT5G63090.4	8.14975	-	gi|15242624|ref|NP_201114.1|/1.51538e-95/protein LATERAL ORGAN BOUNDARIES [Arabidopsis thaliana]
AT4G32000.2	8.14975	GO:0004672//protein kinase activity;GO:0032559	gi|334187079|ref|NP_001190886.1|/0/protein kinase family protein [Arabidopsis thaliana]
AT3G59360.1	8.14975	GO:0005402//cation:sugar symporter activity	gi|18411150|ref|NP_567083.1|/0/UDP-galactose transporter 6 [Arabidopsis thaliana]
AT3G18100.3	8.14975	-	gi|334185429|ref|NP_001189922.1|/0/myb domain protein 4r1 [Arabidopsis thaliana]
AT1G67900.2	8.14466	GO:0060089	gi|15220579|ref|NP_176957.1|/0/phototropic-responsive NPH3 family protein [Arabidopsis thaliana]
AT2G35660.2	8.13955	GO:0016491//oxidoreductase activity	gi|4164576|gb|AAD08696.1|/0/CTF2A [Arabidopsis thaliana]
AT5G58190.2	8.13955	-	gi|42573716|ref|NP_974954.1|/0/evolutionarily conserved C-terminal region 10 [Arabidopsis thaliana]
AT2G01320.2	8.13955	GO:0017111//nucleoside-triphosphatase activity;GO:0032559	gi|30677905|ref|NP_849921.1|/0/ABC transporter G family member 7 [Arabidopsis thaliana]
AT4G33150.1	8.13955	GO:0004753//saccharopine dehydrogenase activity	gi|18418158|ref|NP_567914.1|/0/lysine-ketoglutarate reductase/saccharopine dehydrogenase bifunctional enzyme [Arabidopsis thaliana]
AT3G27610.2	8.13443	GO:0016772//transferase activity, transferring phosphorus-containing groups	gi|334185667|ref|NP_001189991.1|/0/nucleotidylyl transferase domain-containing protein [Arabidopsis thaliana]
AT1G70100.2	8.13443	-	gi|42572055|ref|NP_974118.1|/0/uncharacterized protein [Arabidopsis thaliana]
AT3G47390.1	8.13443	GO:0016814//hydrolase activity, acting on carbon-nitrogen (but not peptide) bonds, in cyclic amidines;GO:0046914//transition metal ion binding;GO:0016616//oxidoreductase activity, acting on the CH-OH group of donors, NAD or NADP as acceptor;GO:0000166//nucleotide binding;GO:0004721//phosphoprotein phosphatase activity	gi|75207753|sp|Q9STY4.1|RIBR_ARATH/0/RecName: Full=Riboflavin biosynthesis protein PYRR, chloroplastic; Includes: RecName: Full=Inactive diaminohydroxyphosphoribosylaminopyrimidine deaminase; Short=DRAP deaminase; AltName: Full=Riboflavin-specific deaminase; Includes: RecName: Full=5-amino-6-(5-phosphoribosylamino)uracil reductase; AltName: Full=HTP reductase; Flags: Precursor [Arabidopsis thalia…
AT1G72320.2	8.13271	GO:0003676//nucleic acid binding	gi|15218430|ref|NP_177376.1|/0/pumilio 23 [Arabidopsis thaliana]
AT2G47860.2	8.12928	GO:0060089	gi|334184977|ref|NP_001189774.1|/0/phototropic-responsive NPH3 family protein SETH6 [Arabidopsis thaliana]
AT4G10925.3	8.12412	-	gi|18413398|ref|NP_567369.1|/2.39924e-135/Nuclear transport factor 2 (NTF2) family protein [Arabidopsis thaliana]
AT2G22490.2	8.12412	GO:0019887//protein kinase regulator activity;GO:0005488//binding	gi|1076312|pir||S51651/4.21718e-159/cyclin delta-2 - Arabidopsis thaliana
AT3G04130.2	8.12412	-	gi|6721172|gb|AAF26800.1|AC016829_24/0/hypothetical protein [Arabidopsis thaliana]
AT4G36870.1	8.12412	GO:0003677//DNA binding;GO:0001071//nucleic acid binding transcription factor activity	gi|240256213|ref|NP_195405.4|/0/BEL1-like homeodomain protein 2 [Arabidopsis thaliana]
AT3G62800.2	8.11894	GO:0003723//RNA binding	gi|22331912|ref|NP_191839.2|/0/double-stranded-RNA-binding protein 4 [Arabidopsis thaliana]
AT1G14380.3	8.11894	-	gi|18394111|ref|NP_563950.1|/0/IQ-domain 28 protein [Arabidopsis thaliana]
AT1G24260.2	8.10852	GO:0001071//nucleic acid binding transcription factor activity;GO:0003677//DNA binding	gi|22329771|ref|NP_564214.2|/3.39288e-131/MADs box transcription factor SEPALLATA3 [Arabidopsis thaliana]
AT4G23130.2	8.10852	GO:0004672//protein kinase activity;GO:0032559	gi|30686059|ref|NP_849425.1|/0/cysteine-rich receptor-like protein kinase 5 [Arabidopsis thaliana]
AT1G01340.1	8.10329	GO:0015075//ion transmembrane transporter activity;GO:0000166//nucleotide binding;GO:0005515//protein binding	gi|18378827|ref|NP_563625.1|/0/cyclic nucleotide gated channel 10 [Arabidopsis thaliana]
AT5G49470.4	8.10329	GO:0060089;GO:0004672//protein kinase activity;GO:0032559	gi|334188281|ref|NP_001190500.1|/0/PAS domain-containing protein tyrosine kinase [Arabidopsis thaliana]
AT2G24220.1	8.09803	GO:0015205//nucleobase transmembrane transporter activity	gi|145360271|ref|NP_179999.2|/4.9048e-158/purine permease 5 [Arabidopsis thaliana]
AT1G79500.4	8.08215	GO:0016765//transferase activity, transferring alkyl or aryl (other than methyl) groups	gi|15219400|ref|NP_178068.1|/4.51266e-158/2-dehydro-3-deoxyphosphooctonate aldolase 1 [Arabidopsis thaliana]
AT5G50840.2	8.08215	-	gi|42573650|ref|NP_974921.1|/0/uncharacterized protein [Arabidopsis thaliana]
AT1G79700.1	8.07682	GO:0003676//nucleic acid binding;GO:0001071//nucleic acid binding transcription factor activity	gi|42563360|ref|NP_178088.2|/3.15045e-139/AP2-like ethylene-responsive transcription factor WRI4 [Arabidopsis thaliana]
AT4G28040.2	8.0607	-	gi|15234371|ref|NP_194533.1|/0/nodulin MtN21-like transporter family protein [Arabidopsis thaliana]
AT4G00180.2	8.05528	GO:0005488//binding	gi|18411242|ref|NP_567154.1|/6.66578e-103/axial regulator YABBY 3 [Arabidopsis thaliana]
AT3G12570.4	8.05528	-	gi|18399669|ref|NP_566427.1|/0/protein FYD [Arabidopsis thaliana]
AT4G13020.2	8.04985	GO:0004674//protein serine/threonine kinase activity;GO:0032559	gi|15235551|ref|NP_193038.1|/0/serine/threonine-protein kinase MHK [Arabidopsis thaliana]
AT1G61100.2	8.04985	-	gi|334183462|ref|NP_001185276.1|/0/TIR class disease resistance protein [Arabidopsis thaliana]
AT3G52060.2	8.04439	GO:0008194//UDP-glycosyltransferase activity	gi|591402010|gb|AHL38732.1|/2.28113e-162/glycosyltransferase, partial [Arabidopsis thaliana]
AT1G61660.2	8.03892	GO:0001071//nucleic acid binding transcription factor activity	gi|18407276|ref|NP_564782.1|/0/transcription factor bHLH112 [Arabidopsis thaliana]
AT3G14570.1	8.03892	GO:0035251//UDP-glucosyltransferase activity	gi|334185349|ref|NP_188075.2|/0/glucan synthase-like 4 [Arabidopsis thaliana]
AT5G09230.7	8.03342	GO:0051287//NAD binding;GO:0016810//hydrolase activity, acting on carbon-nitrogen (but not peptide) bonds;GO:0046914//transition metal ion binding	gi|145334337|ref|NP_001078550.1|/0/sirtuin 2 [Arabidopsis thaliana]
AT3G63450.2	8.03342	GO:0003676//nucleic acid binding;GO:0046872//metal ion binding	gi|79316196|ref|NP_001030921.1|/0/RNA-binding (RRM/RBD/RNP motifs) family protein [Arabidopsis thaliana]
AT1G66920.1	8.03342	GO:0004672//protein kinase activity;GO:0032559	gi|15219783|ref|NP_176864.1|/0/putative serine/threonine protein kinase [Arabidopsis thaliana]
AT2G01070.2	8.03342	-	gi|42568843|ref|NP_178217.3|/0/lung seven transmembrane receptor-like protein [Arabidopsis thaliana]
AT1G60890.2	8.02237	GO:0016307//phosphatidylinositol phosphate kinase activity;GO:0032559	gi|334183457|ref|NP_001185275.1|/0/phosphatidylinositol-4-phosphate 5-kinase 8 [Arabidopsis thaliana]
AT2G38185.2	8.01681	GO:0046914//transition metal ion binding	gi|42569725|ref|NP_565884.2|/0/protein ABERRANT POLLEN DEVELOPMENT 1 [Arabidopsis thaliana]
AT5G08130.5	8	GO:0005488//binding;GO:0001071//nucleic acid binding transcription factor activity	gi|334187514|ref|NP_001190259.1|/0/transcription factor BIM1 [Arabidopsis thaliana]
AT2G24430.2	7.99435	GO:0003676//nucleic acid binding;GO:0001071//nucleic acid binding transcription factor activity	gi|15224139|ref|NP_180019.1|/1.28598e-166/NAC domain containing protein 38 [Arabidopsis thaliana]
AT3G62300.2	7.99435	GO:0003676//nucleic acid binding	gi|334186208|ref|NP_001190163.1|/0/DUF724 family protein [Arabidopsis thaliana]
AT1G52370.2	7.98868	GO:0005198//structural molecule activity	gi|22330190|ref|NP_564605.2|/2.95021e-124/ribosomal protein L22p/L17e family protein [Arabidopsis thaliana]
AT5G43380.2	7.98868	GO:0004721//phosphoprotein phosphatase activity	gi|18422326|ref|NP_568625.1|/0/type one serine/threonine protein phosphatase 6 [Arabidopsis thaliana]
AT1G69530.4	7.98868	-	gi|186494145|ref|NP_001117573.1|/3.30229e-144/expansin A1 [Arabidopsis thaliana]
AT5G61250.2	7.98868	GO:0016787//hydrolase activity;GO:0043167//ion binding	gi|22327999|ref|NP_200933.2|/0/glucuronidase 1 [Arabidopsis thaliana]
AT5G43740.2	7.98299	GO:0016462//pyrophosphatase activity;GO:0032559	gi|15239960|ref|NP_199187.1|/0/CC-NBS-LRR class disease resistance protein [Arabidopsis thaliana]
AT4G38220.2	7.97728	GO:0016811//hydrolase activity, acting on carbon-nitrogen (but not peptide) bonds, in linear amides;GO:0070011//peptidase activity, acting on L-amino acid peptides	gi|30691732|ref|NP_849516.1|/0/peptidase M20/M25/M40 family protein [Arabidopsis thaliana]
AT5G55600.3	7.97728	GO:0003676//nucleic acid binding	gi|22327858|ref|NP_200371.2|/0/agenet domain-containing protein / bromo-adjacent homology (BAH) domain-containing protein [Arabidopsis thaliana]
AT2G21170.2	7.97154	GO:0005488//binding;GO:0016861//intramolecular oxidoreductase activity, interconverting aldoses and ketoses	gi|145329204|ref|NP_001077931.1|/2.11084e-154/triosephosphate isomerase [Arabidopsis thaliana]
AT3G15450.2	7.96578	-	gi|18400774|ref|NP_566513.1|/9.0174e-141/aluminum induced protein with YGL and LRDR motif [Arabidopsis thaliana]
AT2G03710.2	7.96578	GO:0001071//nucleic acid binding transcription factor activity;GO:0003677//DNA binding	gi|30678072|ref|NP_849930.1|/4.05452e-136/protein SEPALLATA 4 [Arabidopsis thaliana]
AT3G13190.2	7.96578	-	gi|15231165|ref|NP_187925.1|/9.63379e-139/uncharacterized protein [Arabidopsis thaliana]
AT3G27470.2	7.96578	-	gi|22331371|ref|NP_189383.2|/0/uncharacterized protein [Arabidopsis thaliana]
AT1G21640.2	7.94837	GO:0043169//cation binding;GO:0016301//kinase activity;GO:0005515//protein binding	gi|334182748|ref|NP_001185057.1|/0/NAD kinase 2 [Arabidopsis thaliana]
AT5G28770.3	7.94251	GO:0003677//DNA binding;GO:0001071//nucleic acid binding transcription factor activity;GO:0046983//protein dimerization activity	gi|30691978|ref|NP_568508.2|/1.50426e-151/basic leucine zipper 63 [Arabidopsis thaliana]
AT2G11810.1	7.94251	GO:0005488//binding;GO:0035250//UDP-galactosyltransferase activity	gi|18397057|ref|NP_565352.1|/0/Monogalactosyldiacylglycerol synthase 3 [Arabidopsis thaliana]
AT3G09370.1	7.94251	GO:0008135//translation factor activity, nucleic acid binding;GO:0046914//transition metal ion binding;GO:0001071//nucleic acid binding transcription factor activity	gi|18398487|ref|NP_566350.1|/0/c-myb-like transcription factor MYB3R3 [Arabidopsis thaliana]
AT2G43410.4	7.93074	GO:0005488//binding	gi|20453185|gb|AAM19833.1|/0/At2g43410/T1O24.15 [Arabidopsis thaliana]
AT2G26810.3	7.92481	-	gi|186503322|ref|NP_001118394.1|/1.52842e-105/putative methyltransferase family protein [Arabidopsis thaliana]
AT1G69400.2	7.92481	-	gi|18409261|ref|NP_564965.1|/5.14249e-164/transducin/WD-40 repeat-containing protein [Arabidopsis thaliana]
AT5G09230.3	7.92481	GO:0051287//NAD binding;GO:0016810//hydrolase activity, acting on carbon-nitrogen (but not peptide) bonds;GO:0046914//transition metal ion binding	gi|145334337|ref|NP_001078550.1|/0/sirtuin 2 [Arabidopsis thaliana]
AT1G66510.1	7.91886	-	gi|18408532|ref|NP_564876.1|/0/AAR2 protein family [Arabidopsis thaliana]
AT1G23060.2	7.91886	-	gi|18395197|ref|NP_564188.1|/0/protein MICROTUBULE DESTABILIZING PROTEIN 40 [Arabidopsis thaliana]
AT1G14240.4	7.91886	GO:0003824//catalytic activity	gi|15223688|ref|NP_172876.1|/0/probable apyrase 3 [Arabidopsis thaliana]
AT1G25290.1	7.91289	-	gi|30689150|ref|NP_173900.2|/0/RHOMBOID-like protein 10 [Arabidopsis thaliana]
AT2G35390.3	7.91289	GO:0046872//metal ion binding;GO:0016778	gi|30686404|ref|NP_850244.1|/0/ribose-phosphate pyrophosphokinase 1 [Arabidopsis thaliana]
AT5G09330.2	7.91289	GO:0001071//nucleic acid binding transcription factor activity	gi|15242390|ref|NP_196495.1|/0/NAC domain containing protein 82 [Arabidopsis thaliana]
AT2G43850.2	7.90689	GO:0004672//protein kinase activity;GO:0032559	gi|42571219|ref|NP_973683.1|/0/integrin-linked protein kinase-like protein [Arabidopsis thaliana]
AT2G20790.3	7.90689	-	gi|30681135|ref|NP_850004.1|/0/clathrin adaptor complexes medium subunit family protein [Arabidopsis thaliana]
AT1G66050.1	7.90087	GO:0046914//transition metal ion binding;GO:0005515//protein binding;GO:0000166//nucleotide binding;GO:0019787//small conjugating protein ligase activity;GO:0003690//double-stranded DNA binding	gi|42562989|ref|NP_176779.2|/0/E3 ubiquitin-protein ligase ORTHRUS 5 [Arabidopsis thaliana]
AT4G17570.2	7.90087	GO:0046914//transition metal ion binding;GO:0003677//DNA binding;GO:0001071//nucleic acid binding transcription factor activity	gi|334186647|ref|NP_001190755.1|/0/GATA transcription factor 26 [Arabidopsis thaliana]
AT2G17800.2	7.89482	GO:0032561//guanyl ribonucleotide binding	gi|15227902|ref|NP_179371.1|/3.08503e-95/Rac-like GTP-binding protein ARAC1 [Arabidopsis thaliana]
AT3G09910.1	7.88874	GO:0032029;GO:0032561//guanyl ribonucleotide binding;GO:0032559	gi|15232785|ref|NP_187602.1|/1.67524e-100/RAB GTPase-like protein C2B [Arabidopsis thaliana]
AT4G14740.3	7.88874	-	gi|332658092|gb|AEE83492.1|/7.32224e-118/uncharacterized protein AT4G14740 [Arabidopsis thaliana]
AT3G63500.1	7.88874	-	gi|15229445|ref|NP_191909.1|/0/PHD-finger TITANIA 2 [Arabidopsis thaliana]
AT2G27340.1	7.88264	-	gi|42570939|ref|NP_973543.1|/1.51751e-145/N-acetylglucosaminylphosphatidylinositol de-N-acetylase family protein [Arabidopsis thaliana]
AT3G59090.3	7.88264	-	gi|30694930|ref|NP_850719.1|/0/uncharacterized protein [Arabidopsis thaliana]
AT5G08400.1	7.88264	-	gi|22326661|ref|NP_196457.2|/1.8553e-175/uncharacterized protein [Arabidopsis thaliana]
AT3G28130.1	7.87652	-	gi|11994131|dbj|BAB01133.1|/2.82302e-133/nodulin-like protein [Arabidopsis thaliana]
AT1G63670.2	7.87652	-	gi|15222507|ref|NP_176554.1|/0/uncharacterized protein [Arabidopsis thaliana]
AT1G22830.1	7.87652	-	gi|15220977|ref|NP_173696.1|/0/Pentatricopeptide repeat-containing protein [Arabidopsis thaliana]
AT4G03510.2	7.87036	GO:0046914//transition metal ion binding;GO:0019787//small conjugating protein ligase activity	gi|15236326|ref|NP_192260.1|/1.63521e-127/E3 ubiquitin-protein ligase RMA1 [Arabidopsis thaliana]
AT2G21070.3	7.87036	GO:0016741	gi|334184347|ref|NP_001189567.1|/0/protein FIONA1 [Arabidopsis thaliana]
AT3G56860.5	7.87036	GO:0003723//RNA binding	gi|18410591|ref|NP_567042.1|/0/UBP1-associated protein 2A [Arabidopsis thaliana]
AT4G28790.2	7.86419	GO:0001071//nucleic acid binding transcription factor activity	gi|42573075|ref|NP_974634.1|/2.38046e-170/transcription factor bHLH23 [Arabidopsis thaliana]
AT2G02870.2	7.86419	-	gi|15227057|ref|NP_178390.1|/0/F-box/kelch-repeat protein SKIP11 [Arabidopsis thaliana]
AT4G35785.4	7.85798	GO:0005488//binding	gi|334187200|ref|NP_001190929.1|/1.41979e-66/RNA-binding (RRM/RBD/RNP motifs) family protein [Arabidopsis thaliana]
AT5G06265.2	7.85798	-	gi|18415148|ref|NP_568165.1|/1.15804e-39/hyaluronan mediated motility receptor-related protein [Arabidopsis thaliana]
AT2G42590.3	7.85798	GO:0046872//metal ion binding;GO:0005515//protein binding	gi|79324897|ref|NP_001031533.1|/8.81179e-153/14-3-3-like protein GF14 mu [Arabidopsis thaliana]
AT4G23010.2	7.85798	-	gi|145333815|ref|NP_001078433.1|/0/UDP-galactose transporter 2 [Arabidopsis thaliana]
AT5G05180.2	7.85798	-	gi|30680819|ref|NP_850769.1|/0/uncharacterized protein [Arabidopsis thaliana]
AT5G43930.4	7.85798	-	gi|334188184|ref|NP_001190467.1|/0/WD40 domain-containing protein [Arabidopsis thaliana]
AT1G25420.2	7.85175	-	gi|18395668|ref|NP_564235.1|/7.51506e-151/Vps4 activity in the MVB pathway regulator [Arabidopsis thaliana]
AT5G06839.1	7.84549	GO:0003677//DNA binding;GO:0001071//nucleic acid binding transcription factor activity;GO:0005515//protein binding	gi|30681632|ref|NP_850784.1|/0/bZIP transcription factor TGA10 [Arabidopsis thaliana]
AT2G43500.1	7.84549	GO:0001071//nucleic acid binding transcription factor activity	gi|15224289|ref|NP_181878.1|/0/nodule inception protein-like protein 8 [Arabidopsis thaliana]
AT5G46630.2	7.8392	-	gi|42573598|ref|NP_974895.1|/0/clathrin adaptor complexes medium subunit family protein [Arabidopsis thaliana]
AT1G08570.2	7.83289	GO:0015036//disulfide oxidoreductase activity	gi|145323804|ref|NP_001077491.1|/9.68442e-128/atypical CYS HIS rich thioredoxin 4 [Arabidopsis thaliana]
AT2G16070.1	7.83289	GO:0005488//binding	gi|30679582|ref|NP_849959.1|/9.95765e-110/plastid division protein 2 [Arabidopsis thaliana]
AT5G64240.1	7.83289	GO:0004175//endopeptidase activity	gi|15237654|ref|NP_201229.1|/5.94103e-166/metacaspase 3 [Arabidopsis thaliana]
AT4G20300.1	7.82018	-	gi|30685055|ref|NP_849413.1|/9.88384e-130/uncharacterized protein [Arabidopsis thaliana]
AT4G13940.3	7.82018	GO:0016802;GO:0046914//transition metal ion binding	gi|79325087|ref|NP_001031628.1|/0/adenosylhomocysteinase 1 [Arabidopsis thaliana]
AT5G54250.2	7.82018	GO:0015075//ion transmembrane transporter activity;GO:0005515//protein binding;GO:0000166//nucleotide binding	gi|15239581|ref|NP_200236.1|/0/cyclic nucleotide-gated ion channel 4 [Arabidopsis thaliana]
AT4G35600.2	7.81378	GO:0004672//protein kinase activity;GO:0032559	gi|334187198|ref|NP_001190928.1|/0/putative serine/threonine-protein kinase Cx32 [Arabidopsis thaliana]
AT1G10040.1	7.80735	-	gi|42561885|ref|NP_172475.3|/0/alpha/beta-hydrolases superfamily protein [Arabidopsis thaliana]
AT5G57180.3	7.80735	-	gi|79331135|ref|NP_001032087.1|/1.37759e-160/chloroplast import apparatus 2 protein [Arabidopsis thaliana]
AT1G21610.1	7.8009	-	gi|22329715|ref|NP_173580.2|/0/wound-responsive family protein [Arabidopsis thaliana]
AT1G12520.2	7.79442	GO:0016531//copper chaperone activity	gi|5815465|gb|AAD52685.1|/3.76786e-139/Cu/Zn-superoxide dismutase copper chaperone precursor [Arabidopsis thaliana]
AT5G15270.2	7.79442	GO:0003676//nucleic acid binding	gi|30685269|ref|NP_851040.1|/0/RNA-binding KH domain-containing protein [Arabidopsis thaliana]
AT1G74510.2	7.7879	-	gi|15221265|ref|NP_177591.1|/0/F-box/kelch-repeat protein [Arabidopsis thaliana]
AT3G26890.2	7.7879	-	gi|9279679|dbj|BAB01236.1|/0/unnamed protein product [Arabidopsis thaliana]
AT3G43920.2	7.7879	GO:0017111//nucleoside-triphosphatase activity;GO:0003723//RNA binding;GO:0016891//endoribonuclease activity, producing 5'-phosphomonoesters;GO:0032559	gi|334185717|ref|NP_001154662.2|/0/endoribonuclease Dicer-like 3 [Arabidopsis thaliana]
AT4G38225.2	7.78136	GO:0016811//hydrolase activity, acting on carbon-nitrogen (but not peptide) bonds, in linear amides;GO:0070011//peptidase activity, acting on L-amino acid peptides	gi|42573217|ref|NP_974705.1|/1.19186e-169/uncharacterized protein [Arabidopsis thaliana]
AT5G56420.2	7.76818	-	gi|15241211|ref|NP_200453.1|/0/F-box/FBD/LRR-repeat protein [Arabidopsis thaliana]
AT5G59130.2	7.76818	GO:0005515//protein binding;GO:0004175//endopeptidase activity	gi|334188485|ref|NP_001190568.1|/0/Subtilase family protein [Arabidopsis thaliana]
AT4G35920.3	7.76155	-	gi|13605847|gb|AAK32909.1|AF367322_1/0/AT4g35920/F4B14_190 [Arabidopsis thaliana]
AT2G46370.1	7.76155	GO:0016779//nucleotidyltransferase activity;GO:0016881//acid-amino acid ligase activity;GO:0005515//protein binding;GO:0032559	gi|334184935|ref|NP_001189757.1|/0/jasmonic acid-amido synthetase JAR1 [Arabidopsis thaliana]
AT5G17020.2	7.76155	GO:0005488//binding;GO:0022892;GO:0004871//signal transducer activity	gi|334187726|ref|NP_001190324.1|/0/exportin 1A [Arabidopsis thaliana]
AT3G01980.1	7.75489	GO:0003824//catalytic activity	gi|15232238|ref|NP_186847.1|/1.06451e-147/Rossmann-fold NAD(P)-binding domain-containing protein [Arabidopsis thaliana]
AT5G58210.4	7.75489	-	gi|30697025|ref|NP_200629.2|/0/hydroxyproline-rich glycoprotein family protein [Arabidopsis thaliana]
AT3G29100.1	7.74819	GO:0004871//signal transducer activity;GO:0005515//protein binding	gi|42565280|ref|NP_189554.2|/9.9674e-104/vesicle transport V-snare 13 [Arabidopsis thaliana]
AT5G48160.2	7.74819	GO:0046914//transition metal ion binding;GO:0042802//identical protein binding;GO:0046983//protein dimerization activity	gi|15238905|ref|NP_199627.1|/0/PHD finger protein OBERON 2 [Arabidopsis thaliana]
AT5G59090.2	7.74819	GO:0004175//endopeptidase activity;GO:0005515//protein binding	gi|79331408|ref|NP_001032101.1|/0/subtilase 4.12 [Arabidopsis thaliana]
AT1G25470.1	7.74147	GO:0003676//nucleic acid binding;GO:0001071//nucleic acid binding transcription factor activity	gi|12321515|gb|AAG50818.1|AC079281_20/3.48793e-157/hypothetical protein [Arabidopsis thaliana]
AT1G25472.1	7.74147	GO:0003676//nucleic acid binding;GO:0001071//nucleic acid binding transcription factor activity	gi|12321515|gb|AAG50818.1|AC079281_20/3.48793e-157/hypothetical protein [Arabidopsis thaliana]
AT5G03860.2	7.74147	GO:0046912//transferase activity, transferring acyl groups, acyl groups converted into alkyl on transfer	gi|15237551|ref|NP_196006.1|/0/malate synthase [Arabidopsis thaliana]
AT1G20880.1	7.74147	GO:0003676//nucleic acid binding	gi|18394923|ref|NP_564127.1|/5.00453e-159/RNA recognition motif-containing protein [Arabidopsis thaliana]
AT1G63650.3	7.74147	GO:0001071//nucleic acid binding transcription factor activity;GO:0005515//protein binding	gi|15222504|ref|NP_176552.1|/0/transcription factor EGL1 [Arabidopsis thaliana]
AT1G73960.2	7.74147	GO:0008238//exopeptidase activity;GO:0046914//transition metal ion binding	gi|79321265|ref|NP_001031279.1|/0/TBP-associated factor 2 [Arabidopsis thaliana]
AT1G10920.1	7.73471	GO:0001071//nucleic acid binding transcription factor activity;GO:0032559	gi|158253373|gb|ABW24157.1|/0/LOV1 [Arabidopsis thaliana]
AT1G60640.2	7.72792	-	gi|42562838|ref|NP_176263.2|/1.63417e-119/uncharacterized protein [Arabidopsis thaliana]
AT3G58520.1	7.72792	-	gi|18410975|ref|NP_567068.1|/0/plant organelle RNA recognition domain-containing protein [Arabidopsis thaliana]
AT2G21300.2	7.7211	GO:0003774//motor activity;GO:0032559	gi|42569214|ref|NP_179726.2|/0/ATP binding microtubule motor family protein [Arabidopsis thaliana]
AT1G50630.2	7.71425	-	gi|18403151|ref|NP_564578.1|/0/uncharacterized protein [Arabidopsis thaliana]
AT1G33970.2	7.70736	GO:0032561//guanyl ribonucleotide binding	gi|18399081|ref|NP_564431.1|/2.77246e-171/AIG1 domain-containing protein [Arabidopsis thaliana]
AT5G13660.2	7.70736	-	gi|186522614|ref|NP_001119218.1|/0/uncharacterized protein [Arabidopsis thaliana]
AT1G08630.4	7.70044	GO:0048037//cofactor binding;GO:0016832//aldehyde-lyase activity	gi|18390920|ref|NP_563822.1|/0/threonine aldolase [Arabidopsis thaliana]
AT1G53570.4	7.70044	GO:0004672//protein kinase activity;GO:0032559	gi|334183271|ref|NP_001185211.1|/0/mitogen-activated protein kinase kinase kinase 3 [Arabidopsis thaliana]
AT1G11330.2	7.70044	GO:0030246//carbohydrate binding;GO:0004672//protein kinase activity;GO:0032559	gi|334182461|ref|NP_001184962.1|/0/G-type lectin S-receptor-like serine/threonine-protein kinase [Arabidopsis thaliana]
AT2G27500.3	7.69349	GO:0043167//ion binding;GO:0008422//beta-glucosidase activity	gi|75216237|sp|Q9ZQG9.2|E1314_ARATH/0/RecName: Full=Glucan endo-1,3-beta-glucosidase 14; AltName: Full=(1->3)-beta-glucan endohydrolase 14; Short=(1->3)-beta-glucanase 14; AltName: Full=Beta-1,3-endoglucanase 14; Short=Beta-1,3-glucanase 14; Flags: Precursor [Arabidopsis thaliana]
AT3G55760.2	7.69349	GO:0005488//binding	gi|15228186|ref|NP_191135.1|/0/uncharacterized protein [Arabidopsis thaliana]
AT4G12460.2	7.69349	GO:0005543//phospholipid binding;GO:0032934//sterol binding	gi|145340141|ref|NP_192983.2|/0/OSBP(oxysterol binding protein)-related protein 2B [Arabidopsis thaliana]
AT3G54910.3	7.6865	-	gi|42565943|ref|NP_191051.2|/0/leucine rich repeat and F-Box domain-containing protein [Arabidopsis thaliana]
AT4G32560.3	7.67948	-	gi|79326126|ref|NP_001031771.1|/2.98951e-163/paramyosin-related protein [Arabidopsis thaliana]
AT3G04030.2	7.67948	GO:0001071//nucleic acid binding transcription factor activity;GO:0003676//nucleic acid binding	gi|42572243|ref|NP_974216.1|/0/myb family transcription factor [Arabidopsis thaliana]
AT4G31010.2	7.67948	GO:0003676//nucleic acid binding	gi|22329043|ref|NP_194830.2|/0/CRS2-associated factor 1 [Arabidopsis thaliana]
AT5G22000.3	7.67948	GO:0046914//transition metal ion binding	gi|222423136|dbj|BAH19547.1|/8.89802e-173/AT5G22000 [Arabidopsis thaliana]
AT1G33260.2	7.66534	GO:0004672//protein kinase activity;GO:0032559	gi|42571731|ref|NP_973956.1|/0/probable receptor-like protein kinase [Arabidopsis thaliana]
AT4G26700.2	7.66534	GO:0046872//metal ion binding;GO:0008092//cytoskeletal protein binding	gi|15236837|ref|NP_194400.1|/0/fimbrin 1 [Arabidopsis thaliana]
AT1G17590.2	7.65821	GO:0003676//nucleic acid binding;GO:0001071//nucleic acid binding transcription factor activity	gi|15220163|ref|NP_173202.1|/3.25602e-177/nuclear transcription factor Y subunit A-8 [Arabidopsis thaliana]
AT1G61180.2	7.65821	GO:0000166//nucleotide binding	gi|79320407|ref|NP_001031216.1|/0/probable disease resistance protein [Arabidopsis thaliana]
AT1G18270.3	7.65821	GO:0016832//aldehyde-lyase activity;GO:0046914//transition metal ion binding;GO:0016616//oxidoreductase activity, acting on the CH-OH group of donors, NAD or NADP as acceptor;GO:0048037//cofactor binding	gi|334182667|ref|NP_001185028.1|/0/ketose-bisphosphate aldolase class-II family protein [Arabidopsis thaliana]
AT3G52260.1	7.65105	GO:0003676//nucleic acid binding;GO:0016866//intramolecular transferase activity	gi|42572641|ref|NP_974416.1|/0/RNA pseudourine synthase 5 [Arabidopsis thaliana]
AT4G35070.2	7.65105	-	gi|30690197|ref|NP_195233.2|/2.4529e-110/SBP (S-ribonuclease binding protein) family protein [Arabidopsis thaliana]
AT5G50950.1	7.64386	GO:0005488//binding;GO:0016836//hydro-lyase activity	gi|30695976|ref|NP_851166.1|/0/fumarate hydratase 2 [Arabidopsis thaliana]
AT4G25880.2	7.64386	GO:0003723//RNA binding	gi|79609613|ref|NP_974618.2|/0/pumilio 6 [Arabidopsis thaliana]
AT5G47690.2	7.63844	-	gi|186530154|ref|NP_001119389.1|/0/uncharacterized binding protein [Arabidopsis thaliana]
AT5G59430.3	7.63662	GO:0003690//double-stranded DNA binding;GO:0016763//transferase activity, transferring pentosyl groups;GO:0043565//sequence-specific DNA binding	gi|145334849|ref|NP_001078770.1|/0/Telomere repeat-binding protein 1 [Arabidopsis thaliana]
AT1G10070.1	7.62936	GO:0004084//branched-chain-amino-acid transaminase activity	gi|15218409|ref|NP_172478.1|/0/branched-chain-amino-acid aminotransferase 2 [Arabidopsis thaliana]
AT5G06780.2	7.62205	-	gi|15240146|ref|NP_196296.1|/6.16981e-166/Emsy N Terminus and plant Tudor-like domain-containing protein [Arabidopsis thaliana]
AT2G21940.3	7.62205	GO:0046872//metal ion binding;GO:0016301//kinase activity;GO:0032559	gi|30681570|ref|NP_179785.2|/1.44786e-163/Shikimate kinase [Arabidopsis thaliana]
AT3G20320.2	7.61471	-	gi|18402572|ref|NP_566659.1|/0/ATP-binding cassette I15 [Arabidopsis thaliana]
AT1G14770.2	7.61471	GO:0046914//transition metal ion binding	gi|15223886|ref|NP_172930.1|/0/uncharacterized protein [Arabidopsis thaliana]
AT1G55320.2	7.61471	GO:0003824//catalytic activity	gi|145336784|ref|NP_175929.3|/0/acyl-activating enzyme 18 [Arabidopsis thaliana]
AT5G23720.3	7.61471	GO:0016772//transferase activity, transferring phosphorus-containing groups;GO:0046914//transition metal ion binding;GO:0016616//oxidoreductase activity, acting on the CH-OH group of donors, NAD or NADP as acceptor;GO:0004721//phosphoprotein phosphatase activity	gi|79328583|ref|NP_001031933.1|/0/dual specificity protein phosphatase PHS1 [Arabidopsis thaliana]
AT3G02510.2	7.60733	GO:0017016//Ras GTPase binding	gi|42563438|ref|NP_186900.3|/0/regulator of chromosome condensation domain-containing protein [Arabidopsis thaliana]
AT1G12730.1	7.59991	-	gi|18391427|ref|NP_563912.1|/0/GPI transamidase subunit PIG-U [Arabidopsis thaliana]
AT5G25560.3	7.59991	GO:0046914//transition metal ion binding	gi|334187940|ref|NP_001190396.1|/0/CHY and CTCHY and RING-type zinc finger protein [Arabidopsis thaliana]
AT4G10550.3	7.59246	GO:0005515//protein binding;GO:0004175//endopeptidase activity	gi|334186429|ref|NP_001190697.1|/0/subtilisin-like protease [Arabidopsis thaliana]
AT3G50210.2	7.58496	GO:0046914//transition metal ion binding;GO:0003824//catalytic activity	gi|18409039|ref|NP_566930.1|/0/2-oxoglutarate-Fe(II)-dependent oxygenase domain-containing protein [Arabidopsis thaliana]
AT5G40840.1	7.58496	-	gi|30693677|ref|NP_851110.1|/0/sister chromatid cohesion 1 protein 2 [Arabidopsis thaliana]
AT1G09660.2	7.57743	GO:0003676//nucleic acid binding	gi|42571419|ref|NP_973800.1|/9.49129e-156/RNA-binding KH domain-containing protein [Arabidopsis thaliana]
AT4G25770.1	7.56986	-	gi|30686992|ref|NP_194307.2|/0/alpha/beta-Hydrolases superfamily protein [Arabidopsis thaliana]
AT5G43270.1	7.56986	GO:0003676//nucleic acid binding;GO:0001071//nucleic acid binding transcription factor activity	gi|15239820|ref|NP_199141.1|/0/squamosa promoter-binding-like protein 2 [Arabidopsis thaliana]
AT4G22120.6	7.56986	-	gi|42567026|ref|NP_193943.2|/0/early-responsive to dehydration stress-related protein [Arabidopsis thaliana]
AT2G47900.2	7.56224	GO:0042578//phosphoric ester hydrolase activity	gi|30690823|ref|NP_850481.1|/0/Tubby-like F-box protein 3 [Arabidopsis thaliana]
AT2G32120.1	7.56224	GO:0032559	gi|15225187|ref|NP_180771.1|/0/heat-shock protein 70T-2 [Arabidopsis thaliana]
AT1G61240.1	7.55459	-	gi|15219892|ref|NP_176319.1|/0/uncharacterized protein [Arabidopsis thaliana]
AT3G09710.2	7.55459	GO:0005515//protein binding	gi|334185192|ref|NP_001189848.1|/0/Ca(2+)-dependent calmodulin-binding protein [Arabidopsis thaliana]
AT2G47970.2	7.53916	-	gi|42571281|ref|NP_973714.1|/0/Nuclear pore localisation protein NPL4 [Arabidopsis thaliana]
AT2G32170.2	7.53916	-	gi|238479409|ref|NP_001154543.1|/0/S-adenosyl-L-methionine-dependent methyltransferases superfamily protein [Arabidopsis thaliana]
AT5G43990.4	7.53916	GO:0046914//transition metal ion binding;GO:0016279//protein-lysine N-methyltransferase activity	gi|42573567|ref|NP_974880.1|/0/histone-lysine N-methyltransferase SUVR2 [Arabidopsis thaliana]
AT1G13860.1	7.53916	GO:0016741	gi|227202796|dbj|BAH56871.1|/0/AT1G13860 [Arabidopsis thaliana]
AT1G29630.1	7.53138	GO:0016788//hydrolase activity, acting on ester bonds;GO:0003676//nucleic acid binding	gi|145336239|ref|NP_174256.2|/0/exonuclease 1 [Arabidopsis thaliana]
AT3G05640.2	7.52356	GO:0004721//phosphoprotein phosphatase activity	gi|75191636|sp|Q9M9W9.1|P2C34_ARATH/0/RecName: Full=Probable protein phosphatase 2C 34; Short=AtPP2C34 [Arabidopsis thaliana]
AT5G24970.2	7.52356	GO:0032559	gi|334187922|ref|NP_001190389.1|/0/protein kinase superfamily protein [Arabidopsis thaliana]
AT4G08290.2	7.5157	-	gi|28950947|gb|AAO63397.1|/0/At4g08290 [Arabidopsis thaliana]
AT1G05820.1	7.5157	GO:0004175//endopeptidase activity	gi|186478174|ref|NP_172073.2|/0/signal peptide peptidase-like 5 [Arabidopsis thaliana]
AT2G40160.1	7.50779	-	gi|334184842|ref|NP_001189720.1|/0/protein TRICHOME BIREFRINGENCE-LIKE 30 [Arabidopsis thaliana]
AT5G45710.2	7.49985	GO:0001071//nucleic acid binding transcription factor activity;GO:0003677//DNA binding;GO:0032561//guanyl ribonucleotide binding	gi|15242478|ref|NP_199383.1|/2.14185e-180/heat stress transcription factor A-4c [Arabidopsis thaliana]
AT4G02760.1	7.49185	GO:0005488//binding	gi|240255723|ref|NP_192185.4|/0/RNI-like superfamily protein [Arabidopsis thaliana]
AT5G42690.1	7.48382	-	gi|145358774|ref|NP_199083.2|/0/uncharacterized protein [Arabidopsis thaliana]
AT1G21370.2	7.47573	-	gi|15218978|ref|NP_173559.1|/0/uncharacterized protein [Arabidopsis thaliana]
AT2G17500.1	7.47573	-	gi|18398448|ref|NP_565417.1|/0/auxin efflux carrier family protein [Arabidopsis thaliana]
AT4G21065.1	7.47573	-	gi|145333528|ref|NP_001078414.1|/0/pentatricopeptide repeat-containing protein [Arabidopsis thaliana]
AT2G34780.1	7.47573	-	gi|30686205|ref|NP_850237.1|/0/protein MATERNAL EFFECT EMBRYO ARREST 22 [Arabidopsis thaliana]
AT4G31580.2	7.47195	GO:0046872//metal ion binding	gi|15236000|ref|NP_194886.1|/1.00116e-45/protein serine/arginine-rich 22 [Arabidopsis thaliana]
AT1G67210.2	7.46761	GO:0046914//transition metal ion binding	gi|42572017|ref|NP_974099.1|/0/PSP and zinc knuckle domain-containing protein [Arabidopsis thaliana]
AT2G28840.2	7.45943	GO:0005488//binding	gi|70905107|gb|AAZ14079.1|/0/At2g28840 [Arabidopsis thaliana]
AT1G27360.2	7.44294	GO:0003676//nucleic acid binding;GO:0001071//nucleic acid binding transcription factor activity	gi|18396302|ref|NP_564280.1|/0/squamosa promoter-binding-like protein 11 [Arabidopsis thaliana]
AT5G66600.1	7.42626	-	gi|15240016|ref|NP_201461.1|/0/uncharacterized protein [Arabidopsis thaliana]
AT3G61850.4	7.41785	GO:0046914//transition metal ion binding;GO:0003676//nucleic acid binding;GO:0001071//nucleic acid binding transcription factor activity	gi|186511318|ref|NP_001118885.1|/3.07671e-160/Dof zinc finger protein DOF3.7 [Arabidopsis thaliana]
AT3G19330.1	7.40939	-	gi|42565016|ref|NP_188564.2|/0/uncharacterized protein [Arabidopsis thaliana]
AT1G58350.2	7.40088	-	gi|18406260|ref|NP_564732.1|/0/protein ZW18 [Arabidopsis thaliana]
AT1G06800.2	7.39232	-	gi|18390691|ref|NP_563772.1|/0/phospholipase A1-Igamma1 [Arabidopsis thaliana]
AT4G27100.1	7.39232	GO:0005099//Ras GTPase activator activity	gi|79487043|ref|NP_194440.2|/0/RabGAP/TBC domain-containing protein [Arabidopsis thaliana]
AT1G04490.2	7.39232	-	gi|42561689|ref|NP_171943.2|/0/uncharacterized protein [Arabidopsis thaliana]
AT3G48900.1	7.39232	GO:0016788//hydrolase activity, acting on ester bonds;GO:0003676//nucleic acid binding	gi|186510820|ref|NP_001118795.1|/0/single-stranded DNA endonuclease family protein [Arabidopsis thaliana]
AT3G12520.2	7.39232	GO:0015291//secondary active transmembrane transporter activity;GO:0015103//inorganic anion transmembrane transporter activity	gi|334185288|ref|NP_001189871.1|/0/putative sulfate transporter 4.2 [Arabidopsis thaliana]
AT5G18500.2	7.37504	GO:0004672//protein kinase activity;GO:0032559	gi|15238840|ref|NP_197351.1|/0/probable receptor-like protein kinase [Arabidopsis thaliana]
AT1G05230.4	7.36632	GO:0001071//nucleic acid binding transcription factor activity;GO:0003677//DNA binding	gi|15220448|ref|NP_172015.1|/0/homeobox-leucine zipper protein HDG2 [Arabidopsis thaliana]
AT5G14260.3	7.36632	-	gi|22326803|ref|NP_196930.2|/0/Rubisco methyltransferase family protein [Arabidopsis thaliana]
AT2G41710.1	7.36382	GO:0001071//nucleic acid binding transcription factor activity	gi|18405784|ref|NP_565957.1|/0/AP2-like ethylene-responsive transcription factor [Arabidopsis thaliana]
AT2G32160.3	7.34873	-	gi|186504690|ref|NP_001118430.1|/0/uncharacterized protein [Arabidopsis thaliana]
AT3G01710.1	7.34873	-	gi|186509669|ref|NP_566147.3|/7.63723e-178/TPX2 (targeting protein for Xklp2) protein family [Arabidopsis thaliana]
AT4G27050.2	7.34873	-	gi|15236955|ref|NP_194435.1|/0/F-box protein [Arabidopsis thaliana]
AT2G27170.2	7.34873	GO:0032559	gi|145329965|ref|NP_001077968.1|/0/structural maintenance of chromosome 3 [Arabidopsis thaliana]
AT1G53165.3	7.33985	GO:0004672//protein kinase activity;GO:0032559	gi|334183264|ref|NP_001185209.1|/0/map 4 kinase alpha1 [Arabidopsis thaliana]
AT2G24120.2	7.33985	GO:0034062//RNA polymerase activity;GO:0003676//nucleic acid binding	gi|15224093|ref|NP_179989.1|/0/DNA-directed RNA polymerase 3 [Arabidopsis thaliana]
AT4G19420.2	7.33762	-	gi|145362544|ref|NP_974575.2|/0/putative pectinacetylesterase [Arabidopsis thaliana]
AT1G48360.1	7.33092	GO:0016817//hydrolase activity, acting on acid anhydrides;GO:0046914//transition metal ion binding	gi|186489458|ref|NP_001117447.1|/0/zinc ion binding/nucleic acid binding/hydrolase [Arabidopsis thaliana]
AT4G17140.1	7.33092	-	gi|240255963|ref|NP_193447.5|/0/pleckstrin homology (PH) domain-containing protein [Arabidopsis thaliana]
AT5G58210.3	7.32193	-	gi|30697025|ref|NP_200629.2|/0/hydroxyproline-rich glycoprotein family protein [Arabidopsis thaliana]
AT3G20810.2	7.31288	GO:0016491//oxidoreductase activity	gi|30685945|ref|NP_850617.1|/0/jumonji-C domain-containing protein 30 [Arabidopsis thaliana]
AT4G36690.4	7.31288	GO:0003676//nucleic acid binding	gi|334187224|ref|NP_001190937.1|/0/Splicing factor U2af large subunit A [Arabidopsis thaliana]
AT2G17150.2	7.31288	-	gi|145323078|ref|NP_001031361.2|/0/nodule inception like protein 1 [Arabidopsis thaliana]
AT5G27450.2	7.30378	GO:0016301//kinase activity;GO:0032559	gi|15240936|ref|NP_198097.1|/0/mevalonate kinase [Arabidopsis thaliana]
AT3G18780.1	7.30378	GO:0046914//transition metal ion binding;GO:0005198//structural molecule activity;GO:0032559	gi|15230191|ref|NP_188508.1|/0/actin 2 [Arabidopsis thaliana]
AT3G54780.2	7.30378	GO:0046914//transition metal ion binding	gi|79607904|ref|NP_974433.2|/0/C3HC4-type RING finger protein [Arabidopsis thaliana]
AT1G05790.1	7.29462	-	gi|30679448|ref|NP_172070.2|/0/lipase class 3 family protein [Arabidopsis thaliana]
AT1G54360.2	7.2854	GO:0003676//nucleic acid binding	gi|334183298|ref|NP_974024.2|/0/TBP-associated factor 6B [Arabidopsis thaliana]
AT5G65210.6	7.2854	GO:0003677//DNA binding;GO:0001071//nucleic acid binding transcription factor activity;GO:0005515//protein binding	gi|15238367|ref|NP_201324.1|/0/transcription factor TGA1 [Arabidopsis thaliana]
AT5G61910.3	7.2854	-	gi|42573766|ref|NP_974979.1|/0/Development and Cell Death domain-containing protein [Arabidopsis thaliana]
AT5G24630.3	7.25739	GO:0043566//structure-specific DNA binding	gi|238481367|ref|NP_001154736.1|/1.95269e-159/DNA-binding protein BIN4 [Arabidopsis thaliana]
AT4G35300.2	7.25739	GO:0016491//oxidoreductase activity;GO:0005402//cation:sugar symporter activity	gi|30690293|ref|NP_195256.3|/0/monosaccharide-sensing protein 2 [Arabidopsis thaliana]
AT4G19500.2	7.25739	GO:0004872//receptor activity;GO:0016462//pyrophosphatase activity;GO:0032559	gi|334186702|ref|NP_001190772.1|/0/nucleoside-triphosphatase/transmembrane receptor/nucleotide binding/ATP binding [Arabidopsis thaliana]
AT1G59640.2	7.24793	GO:0001071//nucleic acid binding transcription factor activity	gi|30696324|ref|NP_849829.1|/0/transcription factor BPE [Arabidopsis thaliana]
AT5G25770.1	7.2384	GO:0070011//peptidase activity, acting on L-amino acid peptides	gi|42573477|ref|NP_974835.1|/0/alpha/beta-Hydrolases superfamily protein [Arabidopsis thaliana]
AT2G18850.2	7.2384	GO:0008168//methyltransferase activity	gi|334184301|ref|NP_001189551.1|/0/SET domain-containing protein [Arabidopsis thaliana]
AT1G04020.2	7.21917	GO:0046914//transition metal ion binding;GO:0003676//nucleic acid binding	gi|145362227|ref|NP_973758.2|/0/BRCT-associated RING-finger domain-containing protein [Arabidopsis thaliana]
AT3G04380.1	7.19967	GO:0046914//transition metal ion binding;GO:0016279//protein-lysine N-methyltransferase activity	gi|22330839|ref|NP_187088.2|/0/histone-lysine N-methyltransferase SUVR4 [Arabidopsis thaliana]
AT4G05020.2	7.19967	GO:0046872//metal ion binding;GO:0016667//oxidoreductase activity, acting on a sulfur group of donors;GO:0050662//coenzyme binding;GO:0050136//NADH dehydrogenase (quinone) activity	gi|334186370|ref|NP_001190678.1|/0/NAD(P)H dehydrogenase B2 [Arabidopsis thaliana]
AT4G35440.2	7.19967	GO:0005254//chloride channel activity	gi|334187188|ref|NP_001190924.1|/0/chloride channel protein CLC-e [Arabidopsis thaliana]
AT1G30470.2	7.19967	-	gi|42562411|ref|NP_174335.4|/0/SIT4 phosphatase-associated family protein [Arabidopsis thaliana]
AT4G04920.2	7.19967	-	gi|334186364|ref|NP_001190676.1|/0/mediator of RNA polymerase II transcription subunit 16 [Arabidopsis thaliana]
AT1G63110.3	7.18982	-	gi|42570561|ref|NP_850969.2|/0/GPI transamidase subunit PIG-U [Arabidopsis thaliana]
AT3G29160.2	7.18982	GO:0004672//protein kinase activity;GO:0032559	gi|18406082|ref|NP_566843.1|/0/SNF1-related protein kinase catalytic subunit alpha KIN11 [Arabidopsis thaliana]
AT1G56610.1	7.16993	-	gi|30696136|ref|NP_176054.2|/0/F-box protein [Arabidopsis thaliana]
AT1G49730.3	7.15987	GO:0004672//protein kinase activity;GO:0032559	gi|79319625|ref|NP_001031164.1|/0/probable receptor-like protein kinase [Arabidopsis thaliana]
AT3G13810.2	7.14975	GO:0046914//transition metal ion binding;GO:0001071//nucleic acid binding transcription factor activity	gi|334185323|ref|NP_001189882.1|/0/protein indeterminate(ID)-domain 11 [Arabidopsis thaliana]
AT3G27260.2	7.14975	-	gi|15232127|ref|NP_189362.1|/0/global transcription factor group E8 [Arabidopsis thaliana]
AT3G16230.2	7.12928	GO:0003676//nucleic acid binding	gi|334185391|ref|NP_001189909.1|/0/putative eukaryotic LigT protein [Arabidopsis thaliana]
AT2G32700.3	7.11894	GO:0016740//transferase activity;GO:0043566//structure-specific DNA binding	gi|18403052|ref|NP_565749.1|/0/WD40 repeat protein MUCILAGE-MODIFIED 1 [Arabidopsis thaliana]
AT1G70650.2	7.10852	GO:0046914//transition metal ion binding;GO:0016881//acid-amino acid ligase activity	gi|334183814|ref|NP_001185364.1|/0/zinc finger (Ran-binding) domain-containing protein [Arabidopsis thaliana]
AT5G26740.3	7.09803	-	gi|30690265|ref|NP_850871.1|/0/uncharacterized protein [Arabidopsis thaliana]
AT2G25290.3	7.09803	-	gi|238479361|ref|NP_001154534.1|/0/carboxylate clamp-tetratricopeptide repeat protein [Arabidopsis thaliana]
AT2G39300.2	7.08746	-	gi|240254606|ref|NP_181462.4|/0/uncharacterized protein [Arabidopsis thaliana]
AT4G14160.1	7.08746	GO:0046914//transition metal ion binding	gi|145361384|ref|NP_849541.2|/0/sec23/sec24-like transport protein [Arabidopsis thaliana]
AT5G27970.2	7.08746	-	gi|334187991|ref|NP_001190414.1|/0/ARM repeat superfamily protein [Arabidopsis thaliana]
AT2G20650.1	7.07682	GO:0046914//transition metal ion binding	gi|63147406|gb|AAY34176.1|/0/At2g20650 [Arabidopsis thaliana]
AT5G65110.2	7.07682	GO:0050662//coenzyme binding;GO:0016634	gi|79332306|ref|NP_001032145.1|/0/acyl-coenzyme A oxidase 2 [Arabidopsis thaliana]
AT4G32420.3	7.06609	GO:0016859//cis-trans isomerase activity	gi|22329097|ref|NP_194968.2|/7.74189e-97/cyclophilin-like peptidyl-prolyl cis-trans isomerase family protein [Arabidopsis thaliana]
AT5G03900.1	7.05528	-	gi|30680281|ref|NP_850761.1|/0/uncharacterized protein [Arabidopsis thaliana]
AT5G42540.2	7.05528	GO:0046914//transition metal ion binding;GO:0008409//5'-3' exonuclease activity	gi|334188143|ref|NP_001190450.1|/0/5'-3' exoribonuclease 2 [Arabidopsis thaliana]
AT3G12020.2	7.05528	GO:0003774//motor activity;GO:0032559	gi|334185274|ref|NP_001189866.1|/0/kinesin motor protein-like protein [Arabidopsis thaliana]
AT5G03540.2	7.03342	-	gi|22326587|ref|NP_195974.2|/0/exocyst subunit exo70 family protein A1 [Arabidopsis thaliana]
AT1G67530.2	6.97728	GO:0005488//binding;GO:0019787//small conjugating protein ligase activity	gi|15220457|ref|NP_176920.1|/0/ARM repeat superfamily protein [Arabidopsis thaliana]
AT4G02570.4	6.9542	GO:0019899//enzyme binding	gi|18411983|ref|NP_567243.1|/0/cullin 1 [Arabidopsis thaliana]
AT4G08180.2	6.9542	GO:0005543//phospholipid binding	gi|42570131|ref|NP_849343.2|/0/OSBP(oxysterol binding protein)-related protein 1C [Arabidopsis thaliana]
AT2G37050.2	6.94251	GO:0016772//transferase activity, transferring phosphorus-containing groups	gi|79568805|ref|NP_181242.3|/0/putative receptor protein kinase [Arabidopsis thaliana]
AT1G68990.2	6.93074	GO:0003676//nucleic acid binding;GO:0034062//RNA polymerase activity	gi|334183757|ref|NP_001185355.1|/0/DNA-directed RNA polymerase 1, mitochondrial [Arabidopsis thaliana]
AT1G55350.1	6.91886	GO:0004197//cysteine-type endopeptidase activity	gi|22330261|ref|NP_175932.2|/0/calpain-type cysteine protease DEK1 [Arabidopsis thaliana]
AT4G34430.1	6.90689	GO:0046914//transition metal ion binding;GO:0003676//nucleic acid binding;GO:0001071//nucleic acid binding transcription factor activity	gi|30690027|ref|NP_849563.1|/0/SWI/SNF complex subunit SWI3D [Arabidopsis thaliana]
AT1G19650.2	6.88264	GO:0005548//phospholipid transporter activity	gi|186478664|ref|NP_001117314.1|/0/Sec14p-like phosphatidylinositol transfer family protein [Arabidopsis thaliana]
AT4G35290.2	6.87036	GO:0008066//glutamate receptor activity;GO:0005231//excitatory extracellular ligand-gated ion channel activity	gi|18418637|ref|NP_567981.1|/0/glutamate receptor 3.2 [Arabidopsis thaliana]
AT1G45160.1	6.87036	GO:0004672//protein kinase activity;GO:0032559	gi|145324180|ref|NP_001077679.1|/0/protein kinase [Arabidopsis thaliana]
AT2G39190.1	6.85798	GO:0016301//kinase activity;GO:0032559	gi|18404975|ref|NP_565900.1|/0/ATH subfamily protein ATH8 [Arabidopsis thaliana]
AT3G48870.2	6.85798	GO:0003676//nucleic acid binding;GO:0032559;GO:0042623//ATPase activity, coupled;GO:0016788//hydrolase activity, acting on ester bonds	gi|186510816|ref|NP_566912.2|/0/Clp ATPase [Arabidopsis thaliana]
AT2G27110.2	6.85798	GO:0046914//transition metal ion binding	gi|18401324|ref|NP_565636.1|/0/FAR1-related sequence 3 [Arabidopsis thaliana]
AT5G12370.2	6.84549	-	gi|79327698|ref|NP_001031871.1|/0/exocyst complex component sec10 [Arabidopsis thaliana]
AT1G59218.2	6.82018	GO:0000166//nucleotide binding	gi|387942480|sp|P0DI17.1|DRL11_ARATH/0/RecName: Full=Probable disease resistance protein RF9 [Arabidopsis thaliana]
AT5G55300.2	6.80735	GO:0003916//DNA topoisomerase activity	gi|334188419|ref|NP_001190543.1|/0/DNA topoisomerase 1 [Arabidopsis thaliana]
AT1G09570.2	6.79442	GO:0004673//protein histidine kinase activity;GO:0004930//G-protein coupled receptor activity;GO:0042802//identical protein binding;GO:0009881//photoreceptor activity;GO:0032559	gi|15217562|ref|NP_172428.1|/0/phytochrome A [Arabidopsis thaliana]
AT2G44100.2	6.78136	GO:0005488//binding;GO:0005092//GDP-dissociation inhibitor activity	gi|15224814|ref|NP_181938.1|/0/guanosine nucleotide diphosphate dissociation inhibitor 1 [Arabidopsis thaliana]
AT1G71020.2	6.76818	GO:0019787//small conjugating protein ligase activity	gi|5902398|gb|AAD55500.1|AC008148_10/0/Unknown protein [Arabidopsis thaliana]
AT3G15880.3	6.76818	GO:0005488//binding	gi|334185381|ref|NP_001189905.1|/0/WUS-interacting protein 2 [Arabidopsis thaliana]
AT4G04340.3	6.59991	-	gi|15233476|ref|NP_192343.1|/0/early-responsive to dehydration stress-related protein [Arabidopsis thaliana]
AT1G29630.3	6.56986	GO:0016788//hydrolase activity, acting on ester bonds;GO:0003676//nucleic acid binding	gi|145324070|ref|NP_001077624.1|/0/exonuclease 1 [Arabidopsis thaliana]
AT4G33300.2	6.49185	GO:0032559	gi|357529538|sp|Q9SZA7.3|DRL29_ARATH/0/RecName: Full=Probable disease resistance protein At4g33300 [Arabidopsis thaliana]
AT4G39170.2	6.49185	GO:0005548//phospholipid transporter activity	gi|334187312|ref|NP_001190962.1|/0/Sec14p-like phosphatidylinositol transfer family protein [Arabidopsis thaliana]
AT1G80770.2	6.4363	GO:0032561//guanyl ribonucleotide binding;GO:0005381//iron ion transmembrane transporter activity	gi|15220827|ref|NP_178192.1|/0/protein pigment defective 318 [Arabidopsis thaliana]
AT1G08060.2	6.42626	-	gi|18390848|ref|NP_563806.1|/0/helicase protein MOM1 [Arabidopsis thaliana]
AT1G63750.2	6.40939	GO:0004872//receptor activity;GO:0005543//phospholipid binding;GO:0016462//pyrophosphatase activity;GO:0032559	gi|145326644|ref|NP_001077769.1|/0/TIR-NBS-LRR class disease resistance protein [Arabidopsis thaliana]
AT5G04460.2	6.39232	GO:0046914//transition metal ion binding	gi|30680527|ref|NP_196066.2|/0/RING/U-box domain-containing protein [Arabidopsis thaliana]
AT1G11100.1	6.35755	GO:0017111//nucleoside-triphosphatase activity;GO:0046914//transition metal ion binding;GO:0003676//nucleic acid binding;GO:0032559	gi|42561912|ref|NP_172577.2|/0/SNF2 , helicase and zinc-finger domain-containing protein [Arabidopsis thaliana]
AT1G79000.2	6.30378	GO:0000989//transcription factor binding transcription factor activity;GO:0004468//lysine N-acetyltransferase activity;GO:0046914//transition metal ion binding	gi|334184005|ref|NP_001185433.1|/0/histone acetyltransferase HAC1 [Arabidopsis thaliana]
AT1G21650.2	6.2854	GO:0046914//transition metal ion binding;GO:0032559	gi|334182752|ref|NP_001185059.1|/0/protein translocase subunit SECA2 [Arabidopsis thaliana]
AT2G25730.1	6.06609	-	gi|18400918|ref|NP_565607.1|/0/uncharacterized protein [Arabidopsis thaliana]
AT5G04560.1	6.04439	GO:0016835//carbon-oxygen lyase activity;GO:0051536//iron-sulfur cluster binding;GO:0016799//hydrolase activity, hydrolyzing N-glycosyl compounds;GO:0004518//nuclease activity	gi|145334291|ref|NP_001078527.1|/0/transcriptional activator DEMETER [Arabidopsis thaliana]
AT4G30900.1	5.81307	-	gi|145350190|ref|NP_194819.3|/0/endonuclease/exonuclease/phosphatase domain-containing protein [Arabidopsis thaliana]
AT2G40140.2	5.60486	GO:0046914//transition metal ion binding;GO:0001071//nucleic acid binding transcription factor activity	gi|15225637|ref|NP_181543.1|/0/zinc finger CCCH domain-containing protein 29 [Arabidopsis thaliana]
AT1G05570.2	5.35755	GO:0035251//UDP-glucosyltransferase activity	gi|334182309|ref|NP_001184913.1|/0/callose synthase 1 [Arabidopsis thaliana]
AT3G14740.1	5.3247	GO:0046914//transition metal ion binding	gi|18400507|ref|NP_566491.1|/0/RING/FYVE/PHD zinc finger-containing protein [Arabidopsis thaliana]
AT1G59750.1	5.12928	GO:0003676//nucleic acid binding;GO:0060229//lipase activator activity;GO:0001071//nucleic acid binding transcription factor activity;GO:0032561//guanyl ribonucleotide binding;GO:0005515//protein binding	gi|15218904|ref|NP_176184.1|/0/auxin response factor 1 [Arabidopsis thaliana]
AT1G01260.1	4.93256	GO:0001071//nucleic acid binding transcription factor activity	gi|15223363|ref|NP_171634.1|/0/transcription factor bHLH13 [Arabidopsis thaliana]
AT5G06440.1	4.91886	-	gi|30681454|ref|NP_196262.3|/0/uncharacterized protein [Arabidopsis thaliana]
AT5G66180.3	4.7763	-	gi|79547453|ref|NP_201419.2|/0/S-adenosyl-L-methionine-dependent methyltransferase domain-containing protein [Arabidopsis thaliana]
AT1G19800.2	4.69909	-	gi|15223672|ref|NP_173410.1|/0/trigalactosyldiacylglycerol 1 [Arabidopsis thaliana]
AT3G09150.1	4.63777	GO:0046914//transition metal ion binding;GO:0016636//oxidoreductase activity, acting on the CH-CH group of donors, iron-sulfur protein as acceptor	gi|30680787|ref|NP_850996.1|/0/phytochromobilin:ferredoxin oxidoreductase [Arabidopsis thaliana]
AT1G24300.2	4.63578	-	gi|334182824|ref|NP_001185083.1|/0/GYF domain-containing protein [Arabidopsis thaliana]
AT5G57700.4	4.51758	-	gi|238481582|ref|NP_001154784.1|/0/BNR/Asp-box repeat family protein [Arabidopsis thaliana]
AT3G11620.2	4.33286	-	gi|18399297|ref|NP_566394.1|/4.367e-168/uncharacterized protein [Arabidopsis thaliana]
AT4G03260.2	4.31137	-	gi|30679417|ref|NP_192235.3|/0/Outer arm dynein light chain 1 protein [Arabidopsis thaliana]
AT1G64610.2	4.31079	-	gi|15217686|ref|NP_176642.1|/0/WD40 domain-containing protein [Arabidopsis thaliana]
AT5G62760.4	4.13303	-	gi|334188579|ref|NP_001190598.1|/0/P-loop containing nucleoside triphosphate hydrolases superfamily protein [Arabidopsis thaliana]
AT1G68940.1	4.10046	GO:0019787//small conjugating protein ligase activity	gi|42563063|ref|NP_177060.3|/0/Armadillo/beta-catenin-like repeat family protein [Arabidopsis thaliana]
AT4G18740.3	4.09891	-	gi|42572945|ref|NP_974569.1|/1.31194e-96/Rho termination factor [Arabidopsis thaliana]
AT4G38620.1	3.99988	GO:0003676//nucleic acid binding;GO:0001071//nucleic acid binding transcription factor activity	gi|15233968|ref|NP_195574.1|/3.87778e-166/transcription repressor MYB4 [Arabidopsis thaliana]
AT2G44460.1	3.97269	GO:0016798//hydrolase activity, acting on glycosyl bonds;GO:0043167//ion binding	gi|30689721|ref|NP_850416.1|/0/beta glucosidase 28 [Arabidopsis thaliana]
AT4G32730.1	3.81421	GO:0003676//nucleic acid binding;GO:0003712//transcription cofactor activity;GO:0001071//nucleic acid binding transcription factor activity	gi|15233911|ref|NP_194999.1|/0/myb-related protein 3R-1 [Arabidopsis thaliana]
AT5G14850.1	3.80162	GO:0016740//transferase activity	gi|18417492|ref|NP_568305.1|/0/Alg9-like mannosyltransferase family [Arabidopsis thaliana]
AT3G01150.2	3.70992	GO:0003676//nucleic acid binding	gi|186509647|ref|NP_001118547.1|/0/polypyrimidine tract-binding protein 1 [Arabidopsis thaliana]
AT4G10590.1	3.65737	GO:0016790//thiolester hydrolase activity;GO:0070011//peptidase activity, acting on L-amino acid peptides	gi|18413358|ref|NP_567363.1|/0/ubiquitin-specific protease 10 [Arabidopsis thaliana]
AT1G14350.1	3.5396	GO:0003676//nucleic acid binding;GO:0001071//nucleic acid binding transcription factor activity	gi|18394106|ref|NP_563948.1|/0/MYB transcription factor FLP [Arabidopsis thaliana]
AT1G49180.2	3.49643	GO:0004674//protein serine/threonine kinase activity;GO:0032559	gi|7770326|gb|AAF69696.1|AC016041_1/0/F27J15.5 [Arabidopsis thaliana]
AT4G36090.3	3.49185	-	gi|79326344|ref|NP_001031794.1|/0/oxidoreductase, 2OG-Fe(II) oxygenase family protein [Arabidopsis thaliana]
AT2G24420.2	3.46574	-	gi|18400540|ref|NP_565569.1|/0/ATPase-related DNA repair protein [Arabidopsis thaliana]
AT3G14000.1	3.42626	-	gi|30682933|ref|NP_188016.2|/0/protein Brevis radix-like 2 [Arabidopsis thaliana]
AT1G27540.2	3.37407	-	gi|145324036|ref|NP_001077607.1|/0/uncharacterized protein [Arabidopsis thaliana]
AT1G70420.1	3.35168	-	gi|18409540|ref|NP_564988.1|/2.42324e-127/uncharacterized protein [Arabidopsis thaliana]
AT4G16360.3	3.2697	GO:0016772//transferase activity, transferring phosphorus-containing groups;GO:0005488//binding	gi|334186606|ref|NP_001190741.1|/8.55679e-153/SNF1-related protein kinase regulatory subunit beta-2 [Arabidopsis thaliana]
AT1G52150.2	3.2555	GO:0001071//nucleic acid binding transcription factor activity;GO:0003677//DNA binding	gi|30695149|ref|NP_849795.1|/0/homeobox-leucine zipper protein ATHB-15 [Arabidopsis thaliana]
AT1G59520.2	3.22844	-	gi|30696301|ref|NP_849827.1|/1.401e-175/protein CW7 [Arabidopsis thaliana]
AT1G51090.1	3.22239	GO:0043169//cation binding	gi|15223738|ref|NP_175520.1|/1.00181e-65/uncharacterized protein [Arabidopsis thaliana]
AT4G32180.2	3.20603	GO:0016301//kinase activity;GO:0032559	gi|79326098|ref|NP_001031768.1|/0/pantothenate kinase 2 [Arabidopsis thaliana]
AT5G45720.2	3.17719	GO:0003676//nucleic acid binding;GO:0016462//pyrophosphatase activity;GO:0032559;GO:0034061	gi|334188215|ref|NP_001190476.1|/0/AAA-type ATPase family protein [Arabidopsis thaliana]
AT3G22190.1	3.08134	-	gi|240255387|ref|NP_188858.4|/4.90866e-173/protein IQ-domain 5 [Arabidopsis thaliana]
AT4G32850.2	3.04439	GO:0070566//adenylyltransferase activity;GO:0003676//nucleic acid binding	gi|79326212|ref|NP_001031779.1|/0/nuclear poly(a) polymerase [Arabidopsis thaliana]
AT3G45050.2	3.04091	-	gi|30692502|ref|NP_190091.2|/1.47321e-49/uncharacterized protein [Arabidopsis thaliana]
AT1G27370.3	3.03684	GO:0003676//nucleic acid binding;GO:0001071//nucleic acid binding transcription factor activity	gi|22329813|ref|NP_174057.2|/0/squamosa promoter-binding-like protein 10 [Arabidopsis thaliana]
AT1G73325.1	2.94292	GO:0016787//hydrolase activity;GO:0061135	gi|18410332|ref|NP_565062.1|/1.17581e-114/Kunitz family trypsin and protease inhibitor protein [Arabidopsis thaliana]
AT3G57810.1	2.92634	GO:0070011//peptidase activity, acting on L-amino acid peptides	gi|79447694|ref|NP_567058.2|/1.41079e-151/OTU-like cysteine protease domain-containing protein [Arabidopsis thaliana]
AT3G02150.1	2.90422	-	gi|30678498|ref|NP_850501.1|/4.37436e-161/transcription factor TCP13 [Arabidopsis thaliana]
AT3G13310.1	2.89359	GO:0005515//protein binding	gi|15231204|ref|NP_187939.1|/5.04969e-85/chaperone DnaJ-domain containing protein [Arabidopsis thaliana]
AT1G19230.2	2.88011	GO:0046914//transition metal ion binding;GO:0016651//oxidoreductase activity, acting on NAD(P)H;GO:0016209//antioxidant activity;GO:0050662//coenzyme binding	gi|334182683|ref|NP_001185032.1|/0/riboflavin synthase-like protein [Arabidopsis thaliana]
AT1G09270.2	2.82697	GO:0022892	gi|15217478|ref|NP_172398.1|/0/importin alpha isoform 4 [Arabidopsis thaliana]
AT2G16720.1	2.80397	GO:0003676//nucleic acid binding;GO:0001071//nucleic acid binding transcription factor activity	gi|15227288|ref|NP_179263.1|/9.3032e-140/myb domain protein 7 [Arabidopsis thaliana]
AT5G20720.2	2.75623	GO:0046914//transition metal ion binding;GO:0005515//protein binding;GO:0032559	gi|15242045|ref|NP_197572.1|/8.87296e-135/chaperonin 20 [Arabidopsis thaliana]
AT3G02930.2	2.75035	-	gi|334185048|ref|NP_001189797.1|/0/uncharacterized protein [Arabidopsis thaliana]
AT1G02960.3	2.72196	-	gi|18379036|ref|NP_563671.1|/0/uncharacterized protein [Arabidopsis thaliana]
AT5G44720.2	2.69704	GO:0048037//cofactor binding;GO:0003824//catalytic activity;GO:0046914//transition metal ion binding	gi|42573573|ref|NP_974883.1|/3.14108e-133/molybdenum cofactor sulfurase family protein [Arabidopsis thaliana]
AT4G04340.2	2.68748	-	gi|15233476|ref|NP_192343.1|/0/early-responsive to dehydration stress-related protein [Arabidopsis thaliana]
AT4G00335.3	2.68072	GO:0046914//transition metal ion binding	gi|79324959|ref|NP_001031564.1|/1.55829e-109/RING-H2 finger B1A [Arabidopsis thaliana]
AT1G54440.1	2.679	GO:0005488//binding;GO:0004527//exonuclease activity	gi|145336746|ref|NP_175846.3|/0/RRP6-like protein 1 [Arabidopsis thaliana]
AT1G68580.1	2.67289	GO:0003676//nucleic acid binding	gi|30697711|ref|NP_177025.2|/0/agenet and bromo-adjacent homology domain-containing protein [Arabidopsis thaliana]
AT4G19120.2	2.6692	GO:0016741	gi|75166193|sp|Q94II3.1|PMTL_ARATH/0/RecName: Full=Probable methyltransferase PMT21; AltName: Full=Protein EARLY-RESPONSIVE TO DEHYDRATION 3 [Arabidopsis thaliana]
AT4G18975.4	2.65723	-	gi|18415213|ref|NP_567571.1|/1.74653e-163/pentatricopeptide repeat-containing protein [Arabidopsis thaliana]
AT1G22660.1	2.63638	GO:0070566//adenylyltransferase activity;GO:0003676//nucleic acid binding	gi|15219925|ref|NP_173680.1|/0/polynucleotide adenylyltransferase-like protein [Arabidopsis thaliana]
AT3G05270.1	2.62065	-	gi|30679450|ref|NP_187178.2|/0/filament-like plant protein [Arabidopsis thaliana]
AT3G01850.2	2.59987	GO:0016857//racemase and epimerase activity, acting on carbohydrates and derivatives	gi|18395962|ref|NP_566153.1|/3.20908e-122/ribulose-phosphate 3-epimerase [Arabidopsis thaliana]
AT1G45201.2	2.58496	-	gi|79606086|ref|NP_973975.2|/0/triacylglycerol lipase-like 1 [Arabidopsis thaliana]
AT5G26850.1	2.58269	-	gi|186525988|ref|NP_198037.3|/0/uncharacterized protein [Arabidopsis thaliana]
AT1G64050.2	2.56986	-	gi|334183617|ref|NP_001185306.1|/0/uncharacterized protein [Arabidopsis thaliana]
AT5G13500.3	2.55753	-	gi|15240642|ref|NP_196854.1|/0/uncharacterized protein [Arabidopsis thaliana]
AT2G42330.2	2.54689	GO:0003676//nucleic acid binding;GO:0001071//nucleic acid binding transcription factor activity	gi|15227926|ref|NP_181762.1|/0/GC-rich sequence DNA-binding factor-like protein with Tuftelin interacting domain [Arabidopsis thaliana]
AT5G10030.2	2.5378	GO:0003677//DNA binding;GO:0001071//nucleic acid binding transcription factor activity;GO:0005515//protein binding	gi|15238046|ref|NP_196565.1|/0/transcription factor TGA4 [Arabidopsis thaliana]
AT1G09840.1	2.52725	GO:0004672//protein kinase activity;GO:0032559	gi|15218288|ref|NP_172455.1|/0/Shaggy-related protein kinase kappa [Arabidopsis thaliana]
AT5G62090.1	2.52083	GO:0000989//transcription factor binding transcription factor activity	gi|10176927|dbj|BAB10171.1|/0/unnamed protein product [Arabidopsis thaliana]
AT2G41070.1	2.45638	GO:0001071//nucleic acid binding transcription factor activity;GO:0003677//DNA binding;GO:0005515//protein binding	gi|18405590|ref|NP_565948.1|/4.23963e-133/ABI5-like transcription factor EEL [Arabidopsis thaliana]
AT1G53780.3	2.44951	GO:0016859//cis-trans isomerase activity;GO:0017111//nucleoside-triphosphatase activity;GO:0032559	gi|334183287|ref|NP_001185217.1|/0/26S protease regulatory subunit 7-like B [Arabidopsis thaliana]
AT5G56190.2	2.44793	-	gi|18423837|ref|NP_568838.1|/0/transducin/WD40 domain-containing protein [Arabidopsis thaliana]
AT5G64460.8	2.44155	-	gi|15237708|ref|NP_201251.1|/6.9104e-164/phosphoglycerate mutase-like protein [Arabidopsis thaliana]
AT2G37840.2	2.43296	GO:0004672//protein kinase activity;GO:0032559	gi|59958332|gb|AAX12876.1|/0/At2g37840 [Arabidopsis thaliana]
AT5G05610.1	2.41974	GO:0046914//transition metal ion binding;GO:0042393//histone binding	gi|15239180|ref|NP_196180.1|/1.09882e-130/alfin-like 1 protein [Arabidopsis thaliana]
AT5G58220.1	2.41444	GO:0005488//binding;GO:0016812//hydrolase activity, acting on carbon-nitrogen (but not peptide) bonds, in cyclic amides;GO:0016831//carboxy-lyase activity	gi|15237138|ref|NP_200630.1|/1.09013e-161/transthyretin-like protein [Arabidopsis thaliana]
AT3G03780.1	2.40821	GO:0016627//oxidoreductase activity, acting on the CH-CH group of donors;GO:0008172;GO:0016620//oxidoreductase activity, acting on the aldehyde or oxo group of donors, NAD or NADP as acceptor;GO:0046914//transition metal ion binding	gi|15228634|ref|NP_187028.1|/0/methionine synthase 2 [Arabidopsis thaliana]
AT1G72560.2	2.40296	GO:0022891//substrate-specific transmembrane transporter activity	gi|42563175|ref|NP_177400.2|/0/exportin-T [Arabidopsis thaliana]
AT1G25280.3	2.39837	GO:0042578//phosphoric ester hydrolase activity	gi|15222543|ref|NP_173899.1|/0/tubby-like F-box protein 10 [Arabidopsis thaliana]
AT1G36390.2	2.38808	GO:0030554//adenyl nucleotide binding;GO:0046914//transition metal ion binding;GO:0042802//identical protein binding	gi|18400095|ref|NP_564475.1|/1.04687e-129/Co-chaperone GrpE family protein [Arabidopsis thaliana]
AT1G33970.4	2.35003	GO:0032561//guanyl ribonucleotide binding	gi|18399081|ref|NP_564431.1|/2.19646e-171/AIG1 domain-containing protein [Arabidopsis thaliana]
AT4G30000.2	2.34947	GO:0016778;GO:0016765//transferase activity, transferring alkyl or aryl (other than methyl) groups	gi|334187019|ref|NP_001190868.1|/0/Dihydropterin pyrophosphokinase / Dihydropteroate synthase [Arabidopsis thaliana]
AT2G33620.3	2.34632	GO:0003676//nucleic acid binding	gi|18403332|ref|NP_565769.1|/1.63195e-169/AT hook motif DNA-binding family protein [Arabidopsis thaliana]
AT4G35300.4	2.34453	GO:0016491//oxidoreductase activity;GO:0005402//cation:sugar symporter activity	gi|30690286|ref|NP_849565.1|/0/monosaccharide-sensing protein 2 [Arabidopsis thaliana]
AT4G00590.2	2.3442	GO:0003824//catalytic activity	gi|334186248|ref|NP_001190644.1|/0/N-terminal nucleophile aminohydrolases (Ntn hydrolases) superfamily protein [Arabidopsis thaliana]
AT4G04620.1	2.34023	GO:0008641//small protein activating enzyme activity;GO:0019783//small conjugating protein-specific protease activity;GO:0016879//ligase activity, forming carbon-nitrogen bonds;GO:0015631//tubulin binding	gi|15233593|ref|NP_192371.1|/6.47473e-64/autophagy-related protein 8b [Arabidopsis thaliana]
AT5G43470.2	2.3387	GO:0032559	gi|15239876|ref|NP_199160.1|/0/disease resistance protein RPP8 [Arabidopsis thaliana]
AT2G44140.2	2.33475	GO:0070011//peptidase activity, acting on L-amino acid peptides	gi|42571227|ref|NP_973687.1|/0/cysteine protease ATG4a [Arabidopsis thaliana]
AT3G59990.1	2.30895	GO:0008237//metallopeptidase activity;GO:0008238//exopeptidase activity;GO:0043169//cation binding	gi|18411408|ref|NP_567089.1|/0/methionine aminopeptidase 2B [Arabidopsis thaliana]
AT1G63670.3	2.30189	-	gi|15222507|ref|NP_176554.1|/0/uncharacterized protein [Arabidopsis thaliana]
AT3G20080.3	2.29177	GO:0016491//oxidoreductase activity;GO:0005506//iron ion binding	gi|18402480|ref|NP_566654.1|/0/cytochrome P450, family 705, subfamily A, polypeptide 15 [Arabidopsis thaliana]
AT1G31600.2	2.28293	GO:0005488//binding;GO:0003824//catalytic activity	gi|30692572|ref|NP_174442.2|/0/tRNA methyltransferase 9 [Arabidopsis thaliana]
AT4G10000.2	2.27099	GO:0015036//disulfide oxidoreductase activity	gi|18413285|ref|NP_567349.1|/0/thioredoxin family protein [Arabidopsis thaliana]
AT2G17530.3	2.25898	GO:0004672//protein kinase activity;GO:0032559	gi|9843645|emb|CAC03676.1|/0/SRPK2 [Arabidopsis thaliana]
AT4G18020.1	2.25054	GO:0004871//signal transducer activity;GO:0003676//nucleic acid binding;GO:0001071//nucleic acid binding transcription factor activity	gi|18415009|ref|NP_567548.1|/0/pseudo-response regulator 2 [Arabidopsis thaliana]
AT4G26400.1	2.22913	GO:0046914//transition metal ion binding	gi|22328949|ref|NP_194370.2|/1.14372e-156/RING/U-box domain-containing protein [Arabidopsis thaliana]
AT2G01320.4	2.20232	GO:0017111//nucleoside-triphosphatase activity;GO:0032559	gi|15226227|ref|NP_178241.1|/0/ABC transporter G family member 7 [Arabidopsis thaliana]
AT2G25850.4	2.1913	GO:0070566//adenylyltransferase activity;GO:0003676//nucleic acid binding	gi|334184470|ref|NP_001189603.1|/0/poly(A) polymerase 2 [Arabidopsis thaliana]
AT2G32080.1	2.17576	-	gi|18402871|ref|NP_565736.1|/2.97752e-152/transcription factor Pur-alpha 1 [Arabidopsis thaliana]
AT4G35560.1	2.17165	-	gi|145353594|ref|NP_195281.2|/0/DUO1-activated WD40 1 [Arabidopsis thaliana]
AT1G80245.2	2.16021	-	gi|18412725|ref|NP_565234.1|/1.41496e-48/Spc97 / Spc98 family of spindle pole body (SBP) component [Arabidopsis thaliana]
AT4G00560.1	2.15909	GO:0016616//oxidoreductase activity, acting on the CH-OH group of donors, NAD or NADP as acceptor	gi|30678677|ref|NP_191965.2|/0/NAD(P)-binding Rossmann-fold superfamily protein [Arabidopsis thaliana]
AT4G31000.2	2.15736	GO:0005515//protein binding	gi|334187047|ref|NP_001190876.1|/0/Calmodulin-binding protein [Arabidopsis thaliana]
AT1G11850.4	2.15119	-	gi|30682463|ref|NP_849645.1|/1.22916e-07/uncharacterized protein [Arabidopsis thaliana]
AT2G34310.1	2.14149	-	gi|18403515|ref|NP_565783.1|/6.25501e-113/uncharacterized protein [Arabidopsis thaliana]
AT5G04220.2	2.14114	-	gi|42573265|ref|NP_974729.1|/0/synaptotagmin-3 [Arabidopsis thaliana]
AT2G29310.2	2.13662	GO:0003824//catalytic activity	gi|334184563|ref|NP_001189632.1|/4.9916e-147/tropinone reductase-like protein [Arabidopsis thaliana]
AT1G35340.4	2.12988	GO:0042623//ATPase activity, coupled	gi|334183038|ref|NP_001185139.1|/5.3406e-151/ATP-dependent protease La (LON) domain-containing protein [Arabidopsis thaliana]
AT2G41430.1	2.11748	GO:0005488//binding	gi|15227351|ref|NP_181674.1|/1.71162e-80/dehydration-induced protein ERD15 [Arabidopsis thaliana]
AT2G37020.2	2.11446	GO:0003677//DNA binding	gi|334184743|ref|NP_001189694.1|/1.15535e-163/translin family protein [Arabidopsis thaliana]
AT4G24350.2	2.11351	-	gi|30686500|ref|NP_194166.2|/4.18373e-169/phosphorylase family protein [Arabidopsis thaliana]
AT1G17710.1	2.10988	GO:0042578//phosphoric ester hydrolase activity;GO:0016462//pyrophosphatase activity	gi|79346258|ref|NP_173213.2|/1.81176e-150/phosphoethanolamine/phosphocholine phosphatase [Arabidopsis thaliana]
AT2G44130.1	2.10892	-	gi|18406458|ref|NP_566009.1|/0/F-box/kelch-repeat protein [Arabidopsis thaliana]
AT5G67240.2	2.10333	GO:0004527//exonuclease activity;GO:0005488//binding	gi|334188686|ref|NP_001190639.1|/0/small RNA degrading nuclease 3 [Arabidopsis thaliana]
AT3G59390.2	2.09592	-	gi|30694985|ref|NP_191498.2|/1.11726e-143/uncharacterized protein [Arabidopsis thaliana]
AT3G11830.2	2.0731	GO:0005515//protein binding;GO:0032559	gi|334185265|ref|NP_001189863.1|/0/TCP-1/cpn60 chaperonin family protein [Arabidopsis thaliana]
AT2G47020.2	2.06809	GO:0003747//translation release factor activity	gi|42569997|ref|NP_182225.3|/0/peptide chain release factor 1 [Arabidopsis thaliana]
AT5G01270.2	2.04564	GO:0016791//phosphatase activity;GO:0003723//RNA binding	gi|334187353|ref|NP_001190199.1|/0/RNA polymerase II C-terminal domain phosphatase-like 2 [Arabidopsis thaliana]
AT1G29850.2	2.03764	GO:0043566//structure-specific DNA binding	gi|238478683|ref|NP_001154384.1|/2.63375e-56/double-stranded DNA-binding protein [Arabidopsis thaliana]
AT1G10660.1	2.02534	-	gi|15220184|ref|NP_172536.1|/1.66694e-177/uncharacterized protein [Arabidopsis thaliana]
AT5G24660.1	2.01869	-	gi|15238603|ref|NP_197854.1|/1.29253e-29/protein RESPONSE TO LOW SULFUR 2 [Arabidopsis thaliana]
AT1G30330.2	2.0163	GO:0003676//nucleic acid binding;GO:0001071//nucleic acid binding transcription factor activity;GO:0005515//protein binding	gi|79318949|ref|NP_001031115.1|/0/auxin response factor 6 [Arabidopsis thaliana]
AT1G03960.1	2.01381	GO:0046872//metal ion binding	gi|42561672|ref|NP_171892.2|/0/calcium-binding EF-hand-containing protein [Arabidopsis thaliana]
AT1G27840.1	2.01293	GO:0004468//lysine N-acetyltransferase activity	gi|22329825|ref|NP_174105.2|/0/DDB1a interacting protein ATCSA-1 [Arabidopsis thaliana]
AT3G27430.3	2.01203	GO:0004175//endopeptidase activity	gi|334185660|ref|NP_001189989.1|/5.23868e-151/20S proteasome beta subunit PBB1 [Arabidopsis thaliana]
AT1G11360.1	1.98368	-	gi|6554203|gb|AAF16649.1|AC011661_27/3.27975e-133/T23J18.3 [Arabidopsis thaliana]
AT3G43720.2	1.96518	GO:0005488//binding	gi|79314090|ref|NP_001030803.1|/9.89959e-85/non-specific lipid transfer protein GPI-anchored 2 [Arabidopsis thaliana]
AT5G13360.3	1.95988	-	gi|334187658|ref|NP_001190301.1|/0/auxin-responsive GH3 family protein [Arabidopsis thaliana]
AT3G09600.2	1.95523	GO:0003676//nucleic acid binding;GO:0001071//nucleic acid binding transcription factor activity	gi|30680926|ref|NP_187571.2|/1.81713e-128/protein REVEILLE 8 [Arabidopsis thaliana]
AT2G01830.1	1.95067	GO:0019901//protein kinase binding;GO:0016791//phosphatase activity;GO:0009784//transmembrane receptor histidine kinase activity;GO:0032559	gi|30677959|ref|NP_849925.1|/0/histidine kinase 4 [Arabidopsis thaliana]
AT1G15920.2	1.94596	GO:0005488//binding;GO:0004518//nuclease activity	gi|15218371|ref|NP_173044.1|/3.10929e-166/polynucleotidyl transferase, ribonuclease H-like superfamily protein [Arabidopsis thaliana]
AT2G38170.2	1.94501	GO:0005488//binding;GO:0015368//calcium:cation antiporter activity	gi|15224460|ref|NP_181352.1|/0/vacuolar cation/proton exchanger 1 [Arabidopsis thaliana]
AT1G64355.2	1.94342	-	gi|22330418|ref|NP_564831.2|/2.13907e-95/uncharacterized protein [Arabidopsis thaliana]
AT2G02730.1	1.94215	-	gi|15227027|ref|NP_178376.1|/1.46615e-138/uncharacterized protein [Arabidopsis thaliana]
AT4G21150.3	1.93947	GO:0004576//oligosaccharyl transferase activity	gi|22328844|ref|NP_193847.2|/0/dolichyl-diphosphooligosaccharide--protein glycosyltransferase subunit 2 [Arabidopsis thaliana]
AT2G31560.2	1.93796	-	gi|30684991|ref|NP_850169.1|/2.49137e-101/uncharacterized protein [Arabidopsis thaliana]
AT2G02570.4	1.93391	GO:0003676//nucleic acid binding	gi|30678010|ref|NP_178361.2|/4.12585e-161/nucleic acid binding/RNA binding protein [Arabidopsis thaliana]
AT2G07690.2	1.93132	GO:0003676//nucleic acid binding;GO:0042623//ATPase activity, coupled;GO:0032559	gi|334184188|ref|NP_001189521.1|/0/minichromosome maintenance protein 5 [Arabidopsis thaliana]
AT1G30210.1	1.92778	GO:0005488//binding	gi|18397402|ref|NP_564351.1|/1.71434e-127/transcription factor TCP24 [Arabidopsis thaliana]
AT1G14840.2	1.91908	GO:0015631//tubulin binding	gi|334182581|ref|NP_001184996.1|/0/microtubule-associated protein 70-4 [Arabidopsis thaliana]
AT5G60580.3	1.91461	GO:0046914//transition metal ion binding	gi|18424371|ref|NP_568923.1|/0/RING/U-box domain-containing protein [Arabidopsis thaliana]
AT5G64400.2	1.90397	GO:0005488//binding	gi|79332141|ref|NP_001032137.1|/9.56575e-44/uncharacterized protein [Arabidopsis thaliana]
AT5G60800.1	1.90387	-	gi|22327990|ref|NP_200888.2|/8.11083e-72/heavy metal transport/detoxification domain-containing protein [Arabidopsis thaliana]
AT2G32415.2	1.90215	GO:0005488//binding;GO:0004527//exonuclease activity	gi|334184634|ref|NP_001189656.1|/0/polynucleotidyl transferase, ribonuclease H fold protein with HRDC domain [Arabidopsis thaliana]
AT5G06980.1	1.8964	-	gi|18415369|ref|NP_568176.1|/2.29963e-147/uncharacterized protein [Arabidopsis thaliana]
AT4G34100.2	1.8963	GO:0046914//transition metal ion binding	gi|186516113|ref|NP_001119113.1|/0/probable E3 ubiquitin ligase SUD1 [Arabidopsis thaliana]
AT1G09470.2	1.89511	-	gi|334182419|ref|NP_001184948.1|/2.69739e-168/uncharacterized protein [Arabidopsis thaliana]
AT3G23280.2	1.89268	GO:0046914//transition metal ion binding	gi|15010672|gb|AAK73995.1|/0/AT3g23280/K14B15_17 [Arabidopsis thaliana]
AT3G23780.1	1.89001	GO:0003676//nucleic acid binding;GO:0034062//RNA polymerase activity;GO:0001882//nucleoside binding	gi|79416709|ref|NP_189020.2|/0/nuclear RNA polymerase D2A [Arabidopsis thaliana]
AT2G32060.3	1.8736	GO:0005198//structural molecule activity	gi|15225180|ref|NP_180766.1|/1.31699e-63/40S ribosomal protein S12-2 [Arabidopsis thaliana]
AT5G61770.1	1.87326	-	gi|30697571|ref|NP_851242.1|/1.36093e-169/Peter Pan-like protein [Arabidopsis thaliana]
AT2G31370.1	1.86334	GO:0003677//DNA binding;GO:0001071//nucleic acid binding transcription factor activity;GO:0005515//protein binding	gi|1172441|sp|Q04088.1|POF21_ARATH/1.11424e-151/RecName: Full=Probable transcription factor PosF21; AltName: Full=bZIP transcription factor 59; Short=AtbZIP59 [Arabidopsis thaliana]
AT1G77080.2	1.85272	GO:0001071//nucleic acid binding transcription factor activity;GO:0003677//DNA binding	gi|30699231|ref|NP_850979.1|/3.16543e-85/agamous-like MADS-box protein AGL27 [Arabidopsis thaliana]
AT2G18750.3	1.848	GO:0005515//protein binding	gi|42569137|ref|NP_565441.2|/0/Calmodulin-binding protein [Arabidopsis thaliana]
AT1G68920.1	1.83098	GO:0001071//nucleic acid binding transcription factor activity	gi|15221563|ref|NP_177058.1|/0/transcription factor bHLH49 [Arabidopsis thaliana]
AT3G59310.2	1.81943	-	gi|42572725|ref|NP_974458.1|/0/uncharacterized protein [Arabidopsis thaliana]
AT4G33770.1	1.81885	GO:0046872//metal ion binding;GO:0051766//inositol trisphosphate kinase activity;GO:0051765//inositol tetrakisphosphate kinase activity;GO:0032559	gi|42567363|ref|NP_195103.3|/0/inositol-tetrakisphosphate 1-kinase 3 [Arabidopsis thaliana]
AT2G35620.2	1.81855	GO:0004672//protein kinase activity;GO:0032559	gi|42569645|ref|NP_181105.2|/0/LRR receptor-like serine/threonine-protein kinase FEI 2 [Arabidopsis thaliana]
AT2G05810.1	1.81232	-	gi|15224987|ref|NP_178638.1|/0/armadillo/beta-catenin-like repeats-containing protein [Arabidopsis thaliana]
AT4G16950.2	1.80445	GO:0000166//nucleotide binding;GO:0019904//protein domain specific binding	gi|30683875|ref|NP_849398.1|/0/TIR-NBS-LRR class disease resistance protein [Arabidopsis thaliana]
AT1G49950.1	1.79463	GO:0003690//double-stranded DNA binding;GO:0042802//identical protein binding;GO:0001071//nucleic acid binding transcription factor activity	gi|18481420|gb|AAL73438.1|U83624_1/8.14873e-130/telomere repeat binding factor 1 [Arabidopsis thaliana]
AT4G28706.3	1.79034	GO:0005488//binding;GO:0016773//phosphotransferase activity, alcohol group as acceptor	gi|42573071|ref|NP_974632.1|/0/pfkB-like carbohydrate kinase family protein [Arabidopsis thaliana]
AT4G01590.3	1.78939	-	gi|79324969|ref|NP_001031569.1|/2.62998e-70/uncharacterized protein [Arabidopsis thaliana]
AT2G26500.1	1.78284	-	gi|297822179|ref|XP_002878972.1|/1.13827e-85/hypothetical protein ARALYDRAFT_901414 [Arabidopsis lyrata subsp. lyrata]
AT3G62010.2	1.78269	-	gi|334186196|ref|NP_001190158.1|/0/uncharacterized protein [Arabidopsis thaliana]
AT5G44785.2	1.77279	GO:0043566//structure-specific DNA binding	gi|42573577|ref|NP_974885.1|/0/protein OSB3 [Arabidopsis thaliana]
AT2G20710.1	1.76899	-	gi|15225409|ref|NP_179663.1|/0/pentatricopeptide repeat-containing protein [Arabidopsis thaliana]
AT1G14685.3	1.75167	GO:0001071//nucleic acid binding transcription factor activity	gi|83616224|gb|ABC25617.1|/5.08278e-159/GAGA-binding transcriptional activator [Arabidopsis thaliana]
AT2G22670.2	1.74821	GO:0005515//protein binding	gi|334184377|ref|NP_001189579.1|/0/auxin-responsive protein IAA8 [Arabidopsis thaliana]
AT4G24270.1	1.74658	GO:0003676//nucleic acid binding	gi|30686462|ref|NP_849551.1|/0/protein embryo defective 140 [Arabidopsis thaliana]
AT2G45070.1	1.73459	-	gi|15225401|ref|NP_182033.1|/1.37938e-28/protein transport protein sec61 subunit beta [Arabidopsis thaliana]
AT1G20640.1	1.73202	GO:0001071//nucleic acid binding transcription factor activity	gi|15217991|ref|NP_173488.1|/0/nodule inception protein-like protein 4 [Arabidopsis thaliana]
AT5G64830.1	1.72626	-	gi|15238260|ref|NP_201288.1|/0/programmed cell death 2 C-terminal domain-containing protein [Arabidopsis thaliana]
AT3G60500.2	1.72511	GO:0003676//nucleic acid binding;GO:0008408//3'-5' exonuclease activity	gi|15232342|ref|NP_191609.1|/0/3'-5'-exoribonuclease CER7 protein [Arabidopsis thaliana]
AT3G27880.1	1.68559	-	gi|18405564|ref|NP_566827.1|/1.65895e-78/uncharacterized protein [Arabidopsis thaliana]
AT3G54750.1	1.67881	-	gi|30694110|ref|NP_191035.2|/0/uncharacterized protein [Arabidopsis thaliana]
AT1G32130.2	1.66956	GO:0003676//nucleic acid binding	gi|334182984|ref|NP_001185126.1|/0/IWS1-like protein [Arabidopsis thaliana]
AT5G65440.1	1.66713	GO:0005488//binding	gi|22328069|ref|NP_201347.2|/0/uncharacterized protein [Arabidopsis thaliana]
AT5G51180.1	1.6569	-	gi|18423248|ref|NP_568754.1|/0/alpha/beta-Hydrolases superfamily protein [Arabidopsis thaliana]
AT5G01780.1	1.64833	GO:0003824//catalytic activity	gi|186519239|ref|NP_195798.2|/0/oxidoreductase, 2OG-Fe(II) oxygenase family protein [Arabidopsis thaliana]
AT1G06230.1	1.64702	GO:0003676//nucleic acid binding	gi|15221424|ref|NP_172113.1|/0/transcription factor GTE4 [Arabidopsis thaliana]
AT1G29400.1	1.64559	GO:0003676//nucleic acid binding	gi|30690712|ref|NP_174233.2|/0/MEI2-like protein 5 [Arabidopsis thaliana]
AT1G63980.2	1.64267	GO:0005488//binding	gi|79320606|ref|NP_001031225.1|/4.14692e-170/D111/G-patch domain-containing protein [Arabidopsis thaliana]
AT4G01330.2	1.64172	GO:0004672//protein kinase activity;GO:0032559	gi|334186273|ref|NP_001190651.1|/0/protein kinase family protein [Arabidopsis thaliana]
AT3G11910.2	1.63448	GO:0019783//small conjugating protein-specific protease activity;GO:0016790//thiolester hydrolase activity	gi|334185267|ref|NP_001189864.1|/0/ubiquitin carboxyl-terminal hydrolase 13 [Arabidopsis thaliana]
AT4G34710.2	1.63036	GO:0016831//carboxy-lyase activity	gi|15236176|ref|NP_195197.1|/0/arginine decarboxylase 2 [Arabidopsis thaliana]
AT3G52115.1	1.62833	GO:0015038//glutathione disulfide oxidoreductase activity;GO:0003676//nucleic acid binding;GO:0000166//nucleotide binding;GO:0050662//coenzyme binding	gi|30693587|ref|NP_850683.1|/0/protein gamma response 1 [Arabidopsis thaliana]
AT3G61600.1	1.62683	-	gi|30695452|ref|NP_850733.1|/0/POZ/BTB containin G-protein 1 [Arabidopsis thaliana]
AT5G46110.2	1.62619	GO:0005342//organic acid transmembrane transporter activity;GO:0015145//monosaccharide transmembrane transporter activity	gi|30694881|ref|NP_851138.1|/0/triose phosphate/phosphate translocator TPT [Arabidopsis thaliana]
AT4G32640.1	1.62028	GO:0046914//transition metal ion binding	gi|334187094|ref|NP_194990.5|/0/sec24-like transport protein [Arabidopsis thaliana]
AT2G27710.3	1.61929	GO:0005198//structural molecule activity	gi|15226230|ref|NP_180339.1|/6.14637e-26/60S acidic ribosomal protein P2-2 [Arabidopsis thaliana]
AT1G66760.1	1.61667	GO:0015291//secondary active transmembrane transporter activity	gi|30697399|ref|NP_849854.1|/0/MATE efflux family protein [Arabidopsis thaliana]
AT5G51630.1	1.6105	GO:0004872//receptor activity;GO:0016462//pyrophosphatase activity;GO:0032559	gi|30696077|ref|NP_851172.1|/0/TIR-NBS-LRR class disease resistance protein [Arabidopsis thaliana]
AT1G10390.1	1.60782	GO:0005488//binding	gi|22329468|ref|NP_172510.2|/0/nucleoporin autopeptidase [Arabidopsis thaliana]
AT1G50750.1	1.60128	-	gi|15223637|ref|NP_175490.1|/0/plant mobile domain family protein [Arabidopsis thaliana]
AT1G16180.2	1.59694	-	gi|15219147|ref|NP_173069.1|/0/Serinc-domain containing serine and sphingolipid biosynthesis protein [Arabidopsis thaliana]
AT2G24270.3	1.59163	GO:0005488//binding	gi|15224111|ref|NP_180004.1|/0/NADP-dependent glyceraldehyde-3-phosphate dehydrogenase [Arabidopsis thaliana]
AT5G52530.1	1.58496	-	gi|15237185|ref|NP_200066.1|/0/dentin sialophosphoprotein-related protein [Arabidopsis thaliana]
AT1G29040.3	1.58418	-	gi|18396927|ref|NP_564317.1|/3.89939e-82/uncharacterized protein [Arabidopsis thaliana]
AT1G08040.1	1.5755	-	gi|18390845|ref|NP_563805.1|/0/uncharacterized protein [Arabidopsis thaliana]
AT2G05830.1	1.57283	GO:0016861//intramolecular oxidoreductase activity, interconverting aldoses and ketoses;GO:0008135//translation factor activity, nucleic acid binding;GO:0032561//guanyl ribonucleotide binding	gi|18396170|ref|NP_027726.1|/0/methylthioribose-1-phosphate isomerase [Arabidopsis thaliana]
AT5G18440.1	1.55547	-	gi|145334515|ref|NP_001078603.1|/0/nuclear FMRP-interacting protein [Arabidopsis thaliana]
AT4G32285.2	1.55289	GO:0035091//phosphatidylinositol binding;GO:0005515//protein binding	gi|2864615|emb|CAA16962.1|/0/putative protein [Arabidopsis thaliana]
AT2G43240.2	1.55225	GO:0005402//cation:sugar symporter activity	gi|186507685|ref|NP_001118506.1|/0/nucleotide-sugar transporter [Arabidopsis thaliana]
AT4G21090.2	1.54572	GO:0051536//iron-sulfur cluster binding;GO:0043169//cation binding	gi|30685302|ref|NP_193841.2|/5.94148e-110/ferredoxin 2 [Arabidopsis thaliana]
AT5G05970.1	1.54115	-	gi|30681201|ref|NP_196216.2|/0/protein NEURAL PRECURSOR CELL EXPRESSED, DEVELOPMENTALLY DOWN-REGULATED GENE 1 [Arabidopsis thaliana]
AT4G39420.1	1.54057	-	gi|334187324|ref|NP_195652.5|/0/uncharacterized protein [Arabidopsis thaliana]
AT5G42870.2	1.53568	GO:0016791//phosphatase activity	gi|334188158|ref|NP_001190457.1|/0/phosphatidic acid phosphohydrolase 2 [Arabidopsis thaliana]
AT1G14150.2	1.53541	GO:0046872//metal ion binding;GO:0009055//electron carrier activity	gi|42571459|ref|NP_973820.1|/1.45211e-88/photosynthetic NDH subcomplex L2 [Arabidopsis thaliana]
AT5G18620.2	1.53381	GO:0003676//nucleic acid binding;GO:0003682//chromatin binding;GO:0042623//ATPase activity, coupled;GO:0032559	gi|30686918|ref|NP_850847.1|/0/chromatin remodeling factor17 [Arabidopsis thaliana]
AT3G06440.2	1.53081	GO:0030246//carbohydrate binding;GO:0016758//transferase activity, transferring hexosyl groups	gi|75167739|sp|Q9ASW1.1|B3GTG_ARATH/0/RecName: Full=Probable beta-1,3-galactosyltransferase 16 [Arabidopsis thaliana]
AT3G53270.6	1.53029	-	gi|334185943|ref|NP_001190076.1|/5.55485e-155/Small nuclear RNA activating complex (SNAPc), subunit SNAP43 protein [Arabidopsis thaliana]
AT2G14610.1	1.53002	-	gi|15225974|ref|NP_179068.1|/5.54805e-93/pathogenesis-related protein 1 [Arabidopsis thaliana]
AT1G33470.2	1.5271	GO:0003676//nucleic acid binding	gi|42571735|ref|NP_973958.1|/4.57172e-146/RNA recognition motif-containing protein [Arabidopsis thaliana]
AT2G07180.1	1.52148	GO:0004672//protein kinase activity;GO:0032559	gi|330250944|gb|AEC06038.1|/0/protein kinase domain-containing protein [Arabidopsis thaliana]
AT1G64990.2	1.50709	GO:0019840//isoprenoid binding;GO:0019899//enzyme binding	gi|22330427|ref|NP_176679.2|/0/GPCR-type G protein 1 [Arabidopsis thaliana]
AT2G15280.2	1.50601	-	gi|42570787|ref|NP_973467.1|/1.61989e-71/reticulon-like protein B10 [Arabidopsis thaliana]
AT4G26640.1	1.50282	GO:0003677//DNA binding;GO:0001071//nucleic acid binding transcription factor activity	gi|18416792|ref|NP_567752.1|/0/putative WRKY transcription factor 20 [Arabidopsis thaliana]
AT4G03090.1	1.5025	GO:0003677//DNA binding	gi|240255727|ref|NP_192218.5|/0/sequence-specific DNA binding transcription factor [Arabidopsis thaliana]
AT4G15248.1	1.4999	GO:0046914//transition metal ion binding;GO:0001071//nucleic acid binding transcription factor activity	gi|79325121|ref|NP_001031645.1|/1.1771e-63/B-box type zinc finger-containing protein [Arabidopsis thaliana]
AT5G07890.1	1.49988	-	gi|30682143|ref|NP_196406.2|/0/myosin heavy chain-like protein [Arabidopsis thaliana]
AT1G55690.2	1.49146	-	gi|30695991|ref|NP_849815.1|/0/Sec14p-like phosphatidylinositol transfer family protein [Arabidopsis thaliana]
AT3G26890.6	1.48829	-	gi|9279679|dbj|BAB01236.1|/0/unnamed protein product [Arabidopsis thaliana]
AT2G46330.2	1.48393	-	gi|42571251|ref|NP_973699.1|/6.92276e-24/arabinogalactan protein 16 [Arabidopsis thaliana]
AT3G26085.2	1.48278	GO:0016787//hydrolase activity	gi|145332689|ref|NP_001078210.1|/3.24149e-171/CAAX amino terminal protease family protein [Arabidopsis thaliana]
AT3G59940.1	1.47551	-	gi|15232212|ref|NP_191553.1|/0/F-box/kelch-repeat protein SKIP20 [Arabidopsis thaliana]
AT5G02040.2	1.47294	-	gi|15241668|ref|NP_195824.1|/6.64757e-88/prenylated RAB acceptor 1.A1 [Arabidopsis thaliana]
AT3G13560.3	1.4719	GO:0016798//hydrolase activity, acting on glycosyl bonds;GO:0043167//ion binding	gi|15231273|ref|NP_187965.1|/0/glucan endo-1,3-beta-glucosidase 4 [Arabidopsis thaliana]
AT1G16270.1	1.46775	GO:0004672//protein kinase activity;GO:0032559	gi|15219183|ref|NP_173077.1|/0/octicosapeptide/Phox/Bem1p domain-containing protein kinase [Arabidopsis thaliana]
AT2G34630.2	1.46735	GO:0004659//prenyltransferase activity	gi|79324330|ref|NP_001031483.1|/0/geranyl diphosphate synthase 1 [Arabidopsis thaliana]
AT1G09530.2	1.45281	GO:0003676//nucleic acid binding;GO:0001071//nucleic acid binding transcription factor activity;GO:0005515//protein binding	gi|15217533|ref|NP_172424.1|/0/transcription factor PIF3 [Arabidopsis thaliana]
AT1G67280.2	1.45109	GO:0043169//cation binding;GO:0016846//carbon-sulfur lyase activity	gi|75162595|sp|Q8W593.1|LGUC_ARATH/4.35521e-179/RecName: Full=Probable lactoylglutathione lyase, chloroplast; AltName: Full=Glyoxalase I; Flags: Precursor [Arabidopsis thaliana]
AT5G18940.1	1.4494	-	gi|18419772|ref|NP_568368.1|/4.08518e-178/Mo25-like protein [Arabidopsis thaliana]
AT3G17100.1	1.44569	GO:0001071//nucleic acid binding transcription factor activity	gi|18401374|ref|NP_566567.1|/8.78283e-82/transcription factor bHLH147 [Arabidopsis thaliana]
AT2G17560.3	1.4437	GO:0003676//nucleic acid binding;GO:0005198//structural molecule activity	gi|145328748|ref|NP_001077909.1|/1.80381e-49/high mobility group B4 protein [Arabidopsis thaliana]
AT2G43180.1	1.43784	-	gi|30689278|ref|NP_850388.1|/0/phosphoenolpyruvate carboxylase-like protein [Arabidopsis thaliana]
AT3G55490.1	1.43451	-	gi|116830757|gb|ABK28336.1|/3.94732e-103/unknown [Arabidopsis thaliana]
AT1G31850.2	1.4333	GO:0016741	gi|75169170|sp|Q9C6S7.1|PMTK_ARATH/0/RecName: Full=Probable methyltransferase PMT20 [Arabidopsis thaliana]
AT2G14720.2	1.43203	GO:0046872//metal ion binding	gi|15225994|ref|NP_179079.1|/0/vacuolar-sorting receptor 4 [Arabidopsis thaliana]
AT2G34660.1	1.42626	GO:0017111//nucleoside-triphosphatase activity;GO:0015405;GO:0032559	gi|15226801|ref|NP_181013.1|/0/ABC transporter C family member 2 [Arabidopsis thaliana]
AT3G53470.1	1.42383	-	gi|15231819|ref|NP_190915.1|/7.17437e-54/uncharacterized protein [Arabidopsis thaliana]
AT4G05400.1	1.42189	GO:0046914//transition metal ion binding	gi|15235571|ref|NP_192449.1|/1.17671e-111/copper ion binding protein [Arabidopsis thaliana]
AT1G53310.1	1.41923	GO:0046872//metal ion binding;GO:0004611//phosphoenolpyruvate carboxykinase activity;GO:0016628//oxidoreductase activity, acting on the CH-CH group of donors, NAD or NADP as acceptor	gi|565498078|ref|XP_006306678.1|/0/hypothetical protein CARUB_v10008196mg, partial [Capsella rubella]
AT4G24230.2	1.41581	GO:0005504//fatty acid binding	gi|15233749|ref|NP_194154.1|/1.0841e-161/acyl-CoA-binding domain 3 [Arabidopsis thaliana]
AT4G20830.1	1.41541	GO:0050662//coenzyme binding;GO:0003824//catalytic activity	gi|30685222|ref|NP_193815.2|/0/FAD-binding Berberine family protein [Arabidopsis thaliana]
AT5G02840.2	1.41457	GO:0001071//nucleic acid binding transcription factor activity	gi|14596213|gb|AAK68834.1|/5.80697e-127/putative protein [Arabidopsis thaliana]
AT4G08240.2	1.41103	-	gi|18413096|ref|NP_567335.1|/2.94076e-55/uncharacterized protein [Arabidopsis thaliana]
AT1G62640.2	1.40583	GO:0004312//fatty acid synthase activity	gi|15221522|ref|NP_176452.1|/0/3-ketoacyl-acyl carrier protein synthase III [Arabidopsis thaliana]
AT3G23050.2	1.39837	GO:0005515//protein binding	gi|42572519|ref|NP_974355.1|/1.9351e-100/auxin-responsive protein IAA7 [Arabidopsis thaliana]
AT1G69840.3	1.38167	GO:0019901//protein kinase binding	gi|15222481|ref|NP_177142.1|/5.7527e-146/Hypersensitive-induced response protein 2 [Arabidopsis thaliana]
AT1G11450.1	1.38057	-	gi|460425450|sp|Q500Z4.2|WTR3_ARATH/1.18615e-142/RecName: Full=WAT1-related protein At1g11450 [Arabidopsis thaliana]
AT4G31200.3	1.37926	GO:0003676//nucleic acid binding	gi|15235849|ref|NP_194848.1|/0/SWAP/Surp domain-containing protein [Arabidopsis thaliana]
AT2G17540.1	1.37913	-	gi|15227858|ref|NP_179345.1|/4.35187e-98/uncharacterized protein [Arabidopsis thaliana]
AT3G15980.3	1.37161	-	gi|30683865|ref|NP_188219.2|/0/coatomer subunit beta'-3 [Arabidopsis thaliana]
AT3G47450.2	1.36862	GO:0017111//nucleoside-triphosphatase activity;GO:0016709//oxidoreductase activity, acting on paired donors, with incorporation or reduction of molecular oxygen, NAD(P)H as one donor, and incorporation of one atom of oxygen	gi|30692870|ref|NP_850666.1|/0/NO-associated protein 1 [Arabidopsis thaliana]
AT3G58510.2	1.36632	GO:0042623//ATPase activity, coupled;GO:0032559	gi|18410973|ref|NP_567067.1|/0/DEAD-box ATP-dependent RNA helicase 11 [Arabidopsis thaliana]
AT5G45050.1	1.35707	GO:0004872//receptor activity;GO:0001071//nucleic acid binding transcription factor activity;GO:0003677//DNA binding;GO:0032559	gi|29839627|sp|Q9FL92.1|WRK16_ARATH/0/RecName: Full=Probable WRKY transcription factor 16; AltName: Full=WRKY DNA-binding protein 16 [Arabidopsis thaliana]
AT5G54080.2	1.35566	GO:0016702//oxidoreductase activity, acting on single donors with incorporation of molecular oxygen, incorporation of two atoms of oxygen	gi|15239545|ref|NP_200219.1|/0/homogentisate 1,2-dioxygenase [Arabidopsis thaliana]
AT3G55450.1	1.35529	GO:0004672//protein kinase activity;GO:0032559	gi|30694253|ref|NP_191105.2|/0/PBS1-like 1 kinase [Arabidopsis thaliana]
AT1G28520.2	1.35375	-	gi|15218694|ref|NP_174174.1|/0/vascular plant one zinc finger protein [Arabidopsis thaliana]
AT5G26600.2	1.3523	GO:0048037//cofactor binding;GO:0016855//racemase and epimerase activity, acting on amino acids and derivatives	gi|30690360|ref|NP_850886.1|/0/Pyridoxal phosphate (PLP)-dependent transferases superfamily protein [Arabidopsis thaliana]
AT2G05940.1	1.3456	GO:0004672//protein kinase activity;GO:0032559	gi|15225019|ref|NP_178651.1|/0/RPM1-induced protein kinase [Arabidopsis thaliana]
AT1G54390.3	1.34163	GO:0042393//histone binding;GO:0046914//transition metal ion binding	gi|30695729|ref|NP_564658.2|/2.77547e-129/inhibitor of growth 2 [Arabidopsis thaliana]
AT4G30200.2	1.34045	GO:0042393//histone binding	gi|15234667|ref|NP_194749.1|/0/vernalization5/VIN3-like protein [Arabidopsis thaliana]
AT2G47850.3	1.33793	GO:0046914//transition metal ion binding	gi|30690809|ref|NP_182306.2|/0/zinc finger CCCH domain-containing protein 32 [Arabidopsis thaliana]
AT5G58370.1	1.3358	GO:0032561//guanyl ribonucleotide binding	gi|42573726|ref|NP_974959.1|/0/P-loop containing nucleoside triphosphate hydrolases superfamily protein [Arabidopsis thaliana]
AT2G21385.1	1.32648	-	gi|18399677|ref|NP_565511.1|/1.00556e-168/uncharacterized protein [Arabidopsis thaliana]
AT1G07890.6	1.32638	GO:0004601//peroxidase activity;GO:0005506//iron ion binding	gi|565495398|ref|XP_006305338.1|/7.52345e-125/hypothetical protein CARUB_v10009719mg [Capsella rubella]
AT5G35160.1	1.32542	-	gi|186526648|ref|NP_198366.2|/0/endomembrane family protein 70 [Arabidopsis thaliana]
AT5G63040.1	1.31586	-	gi|18424658|ref|NP_568963.1|/0/uncharacterized protein [Arabidopsis thaliana]
AT4G25080.5	1.30964	GO:0008171//O-methyltransferase activity	gi|15234905|ref|NP_194238.1|/2.45497e-137/magnesium-protoporphyrin IX methyltransferase [Arabidopsis thaliana]
AT2G18915.1	1.30485	GO:0005488//binding;GO:0060089	gi|30680514|ref|NP_565444.2|/0/LOV KELCH protein 2 [Arabidopsis thaliana]
AT1G57870.1	1.30189	GO:0004672//protein kinase activity;GO:0032559	gi|15217795|ref|NP_176096.1|/0/shaggy-related protein kinase delta [Arabidopsis thaliana]
AT3G52920.1	1.3002	-	gi|18409723|ref|NP_566974.1|/1.27162e-84/uncharacterized protein [Arabidopsis thaliana]
AT1G58807.2	1.29823	GO:0000166//nucleotide binding	gi|18265371|dbj|BAB84013.1|/0/disease resistance protein [Arabidopsis thaliana]
AT1G59124.1	1.29823	GO:0000166//nucleotide binding	gi|18265371|dbj|BAB84013.1|/0/disease resistance protein [Arabidopsis thaliana]
AT4G24810.2	1.28935	GO:0016301//kinase activity;GO:0032559	gi|79325247|ref|NP_001031709.1|/0/protein kinase family protein [Arabidopsis thaliana]
AT5G67540.1	1.28579	GO:0016798//hydrolase activity, acting on glycosyl bonds	gi|22328162|ref|NP_201555.2|/0/Arabinanase/levansucrase/invertase [Arabidopsis thaliana]
AT1G50030.1	1.28459	GO:0035004//phosphatidylinositol 3-kinase activity;GO:0032559	gi|22330143|ref|NP_175425.2|/0/serine/threonine-protein kinase TOR [Arabidopsis thaliana]
AT4G23260.2	1.28421	GO:0004672//protein kinase activity;GO:0032559	gi|334186838|ref|NP_001190809.1|/0/cysteine-rich receptor-like protein kinase 18 [Arabidopsis thaliana]
AT1G54510.1	1.27213	GO:0004674//protein serine/threonine kinase activity;GO:0032559	gi|15221843|ref|NP_175853.1|/0/serine/threonine-protein kinase Nek1 [Arabidopsis thaliana]
AT1G78600.1	1.27113	GO:0046914//transition metal ion binding;GO:0001071//nucleic acid binding transcription factor activity	gi|18412037|ref|NP_565183.1|/3.98143e-155/light-regulated zinc finger protein 1 [Arabidopsis thaliana]
AT5G08450.1	1.27005	-	gi|22326663|ref|NP_196462.2|/0/histone-deactylase complex 1 [Arabidopsis thaliana]
AT2G30520.3	1.26654	GO:0005488//binding;GO:0060089	gi|30684610|ref|NP_850147.1|/0/Root phototropism protein 2 [Arabidopsis thaliana]
AT1G18010.1	1.26303	-	gi|18394560|ref|NP_564043.1|/0/Major facilitator superfamily protein [Arabidopsis thaliana]
AT3G11270.1	1.25994	-	gi|15229710|ref|NP_187736.1|/3.56731e-163/protein MATERNAL EFFECT EMBRYO ARREST 34 [Arabidopsis thaliana]
AT3G57050.2	1.25754	GO:0048037//cofactor binding;GO:0016846//carbon-sulfur lyase activity	gi|30694565|ref|NP_850712.1|/0/cystathionine beta-lyase [Arabidopsis thaliana]
AT1G79820.3	1.24914	GO:0022891//substrate-specific transmembrane transporter activity	gi|79321503|ref|NP_001031303.1|/0/putative plastidic glucose transporter 3 [Arabidopsis thaliana]
AT3G09690.2	1.2484	GO:0003824//catalytic activity	gi|15232739|ref|NP_187580.1|/0/alpha/beta-Hydrolases superfamily protein [Arabidopsis thaliana]
AT2G36895.2	1.24403	-	gi|145330677|ref|NP_001078014.1|/2.60239e-122/uncharacterized protein [Arabidopsis thaliana]
AT3G27010.1	1.24056	GO:0001071//nucleic acid binding transcription factor activity	gi|15232059|ref|NP_189337.1|/1.21316e-139/transcription factor TCP20 [Arabidopsis thaliana]
AT2G45770.2	1.24017	GO:0032561//guanyl ribonucleotide binding;GO:0016462//pyrophosphatase activity	gi|334184929|ref|NP_001189754.1|/0/cell division protein FtsY [Arabidopsis thaliana]
AT1G14690.2	1.2376	GO:0015631//tubulin binding	gi|79344717|ref|NP_172922.2|/0/microtubule-associated protein 65-7 [Arabidopsis thaliana]
AT3G54500.2	1.23373	-	gi|7258353|emb|CAB77570.1|/0/putative protein [Arabidopsis thaliana]
AT1G17830.1	1.23284	-	gi|18394539|ref|NP_564038.1|/0/uncharacterized protein [Arabidopsis thaliana]
AT1G31870.1	1.22948	-	gi|15222498|ref|NP_174470.1|/0/uncharacterized protein [Arabidopsis thaliana]
AT2G36220.1	1.2268	-	gi|18404079|ref|NP_565838.1|/2.86686e-123/uncharacterized protein [Arabidopsis thaliana]
AT3G19370.1	1.22452	-	gi|11994459|dbj|BAB02461.1|/0/unnamed protein product [Arabidopsis thaliana]
AT3G12280.1	1.22447	GO:0005515//protein binding	gi|12322049|gb|AAG51072.1|AC069472_12/0/retinoblastoma-related protein, putative; 44014-38352 [Arabidopsis thaliana]
AT2G23760.2	1.22396	GO:0003677//DNA binding;GO:0001071//nucleic acid binding transcription factor activity	gi|15224060|ref|NP_179956.1|/0/BEL1-like homeodomain 4 [Arabidopsis thaliana]
AT2G26800.1	1.22328	GO:0016833//oxo-acid-lyase activity	gi|18401240|ref|NP_565629.1|/0/Hydroxymethylglutaryl-CoA lyase [Arabidopsis thaliana]
AT5G58300.1	1.22047	GO:0016491//oxidoreductase activity;GO:0004672//protein kinase activity;GO:0032559	gi|15237162|ref|NP_200638.1|/0/leucine-rich repeat protein kinase family protein [Arabidopsis thaliana]
AT1G69420.2	1.21569	GO:0046872//metal ion binding	gi|223635846|sp|Q9C533.2|ZDHC1_ARATH/0/RecName: Full=Probable protein S-acyltransferase 22; AltName: Full=Probable palmitoyltransferase At1g69420; AltName: Full=Zinc finger DHHC domain-containing protein At1g69420 [Arabidopsis thaliana]
AT5G12080.1	1.21092	GO:0005216//ion channel activity	gi|15239859|ref|NP_196769.1|/0/mechanosensitive channel of small conductance-like 10 [Arabidopsis thaliana]
AT3G04910.3	1.20979	GO:0004672//protein kinase activity;GO:0032559	gi|15229843|ref|NP_187142.1|/0/serine/threonine-protein kinase WNK1 [Arabidopsis thaliana]
AT5G11490.2	1.2082	GO:0022892;GO:0019901//protein kinase binding	gi|334187619|ref|NP_001190290.1|/0/beta-adaptin-like protein A [Arabidopsis thaliana]
AT1G52730.2	1.19281	-	gi|30695318|ref|NP_849800.1|/0/transducin/WD-40 repeat-containing protein [Arabidopsis thaliana]
AT5G66210.2	1.19206	GO:0046872//metal ion binding;GO:0004674//protein serine/threonine kinase activity;GO:0032559	gi|15239300|ref|NP_201422.1|/0/calcium-dependent protein kinase 28 [Arabidopsis thaliana]
AT3G03300.2	1.19114	GO:0003723//RNA binding;GO:0016891//endoribonuclease activity, producing 5'-phosphomonoesters;GO:0042623//ATPase activity, coupled;GO:0032559	gi|145331748|ref|NP_001078101.1|/0/endoribonuclease Dicer-like 2 [Arabidopsis thaliana]
AT1G67350.2	1.18601	-	gi|565485857|ref|XP_006300568.1|/2.33967e-51/hypothetical protein CARUB_v10021120mg, partial [Capsella rubella]
AT5G59820.1	1.17955	GO:0046914//transition metal ion binding;GO:0001071//nucleic acid binding transcription factor activity	gi|15238538|ref|NP_200790.1|/3.56189e-88/high light responsive zinc finger protein ZAT12 [Arabidopsis thaliana]
AT2G25670.2	1.17801	GO:0046914//transition metal ion binding	gi|222424195|dbj|BAH20056.1|/9.25702e-34/AT2G25670 [Arabidopsis thaliana]
AT3G06400.2	1.17659	GO:0003676//nucleic acid binding;GO:0003682//chromatin binding;GO:0042623//ATPase activity, coupled;GO:0032559	gi|334185133|ref|NP_001189827.1|/0/chromatin-remodeling protein 11 [Arabidopsis thaliana]
AT5G41140.1	1.17656	-	gi|15237570|ref|NP_198930.1|/0/Myosin heavy chain-related protein [Arabidopsis thaliana]
AT4G05520.2	1.16857	GO:0017111//nucleoside-triphosphatase activity;GO:0046872//metal ion binding;GO:0032561//guanyl ribonucleotide binding	gi|42572841|ref|NP_974517.1|/0/EPS15 homology domain 2 protein [Arabidopsis thaliana]
AT1G30610.2	1.16439	-	gi|334182963|ref|NP_001185117.1|/0/pentatricopeptide repeat-containing protein [Arabidopsis thaliana]
AT3G57630.1	1.16339	-	gi|42566010|ref|NP_191322.3|/0/exostosin family protein [Arabidopsis thaliana]
AT1G49340.2	1.16326	GO:0001727//lipid kinase activity	gi|22330126|ref|NP_175359.2|/0/phosphatidylinositol 4-kinase alpha [Arabidopsis thaliana]
AT3G14420.6	1.16198	GO:0003973//(S)-2-hydroxy-acid oxidase activity;GO:0000166//nucleotide binding	gi|145332397|ref|NP_001078155.1|/0/peroxisomal (S)-2-hydroxy-acid oxidase GLO1 [Arabidopsis thaliana]
AT2G05510.1	1.16033	-	-
AT2G38280.1	1.15513	GO:0016814//hydrolase activity, acting on carbon-nitrogen (but not peptide) bonds, in cyclic amidines;GO:0019901//protein kinase binding	gi|18404701|ref|NP_565886.1|/0/AMP deaminase [Arabidopsis thaliana]
AT2G46450.1	1.15355	GO:0005515//protein binding;GO:0005216//ion channel activity;GO:0000166//nucleotide binding	gi|240254657|ref|NP_850454.5|/0/cyclic nucleotide-gated channel 12 [Arabidopsis thaliana]
AT1G79650.2	1.15218	GO:0032182//small conjugating protein binding;GO:0003677//DNA binding;GO:0032403//protein complex binding	gi|22330746|ref|NP_565216.2|/4.17068e-165/ubiquitin receptor RAD23b [Arabidopsis thaliana]
AT5G61420.1	1.14161	GO:0003676//nucleic acid binding;GO:0001071//nucleic acid binding transcription factor activity	gi|15240251|ref|NP_200950.1|/0/transcription factor MYB28 [Arabidopsis thaliana]
AT5G62000.2	1.13919	GO:0003676//nucleic acid binding;GO:0001071//nucleic acid binding transcription factor activity;GO:0005515//protein binding	gi|30697610|ref|NP_851244.1|/0/auxin response factor 2 [Arabidopsis thaliana]
AT3G13445.1	1.13603	GO:0003690//double-stranded DNA binding;GO:0001071//nucleic acid binding transcription factor activity;GO:0008134//transcription factor binding	gi|15231241|ref|NP_187953.1|/2.61456e-108/TATA-box-binding protein 1 [Arabidopsis thaliana]
AT2G27230.2	1.1342	GO:0042802//identical protein binding	gi|18401363|ref|NP_565640.1|/0/transcription factor LHW [Arabidopsis thaliana]
AT3G14930.1	1.12849	GO:0016831//carboxy-lyase activity	gi|18400577|ref|NP_566495.1|/0/uroporphyrinogen decarboxylase 1 [Arabidopsis thaliana]
AT1G63840.1	1.12687	GO:0046914//transition metal ion binding	gi|15222553|ref|NP_176569.1|/1.30059e-87/RING/U-box domain-containing protein [Arabidopsis thaliana]
AT2G30230.1	1.125	-	gi|15227725|ref|NP_180582.1|/2.08818e-88/uncharacterized protein [Arabidopsis thaliana]
AT1G80000.1	1.12364	-	gi|5902379|gb|AAD55481.1|AC009322_21/0/Unknown protein [Arabidopsis thaliana]
AT3G22235.2	1.12061	-	gi|238479866|ref|NP_001154638.1|/8.60075e-18/uncharacterized protein [Arabidopsis thaliana]
AT5G10630.2	1.12023	GO:0046914//transition metal ion binding;GO:0032561//guanyl ribonucleotide binding;GO:0017111//nucleoside-triphosphatase activity	gi|334187595|ref|NP_001190282.1|/0/putative translation elongation factor 2EF1A / eIF-2-gamma [Arabidopsis thaliana]
AT5G23080.2	1.1188	GO:0003676//nucleic acid binding	gi|79328434|ref|NP_001031926.1|/0/TATA-box binding protein-interacting protein TOUGH [Arabidopsis thaliana]
AT1G19715.1	1.11857	GO:0030246//carbohydrate binding	gi|30686497|ref|NP_849691.1|/0/Mannose-binding lectin superfamily protein [Arabidopsis thaliana]
AT4G20980.1	1.11789	GO:0008135//translation factor activity, nucleic acid binding	gi|15233469|ref|NP_193830.1|/0/eukaryotic translation initiation factor 3 subunit 7 [Arabidopsis thaliana]
AT4G36690.3	1.11548	GO:0003676//nucleic acid binding	gi|42573197|ref|NP_974695.1|/0/Splicing factor U2af large subunit A [Arabidopsis thaliana]
AT1G66330.2	1.11445	-	gi|18408486|ref|NP_564872.1|/0/protein AAF [Arabidopsis thaliana]
AT3G22231.1	1.10245	-	gi|18403306|ref|NP_566702.1|/2.13172e-34/protein PATHOGEN AND CIRCADIAN CONTROLLED 1 [Arabidopsis thaliana]
AT3G03770.1	1.10203	GO:0016491//oxidoreductase activity;GO:0004672//protein kinase activity;GO:0032559	gi|75155911|sp|Q8LFN2.1|Y3037_ARATH/0/RecName: Full=Probable inactive leucine-rich repeat receptor-like protein kinase At3g03770; Flags: Precursor [Arabidopsis thaliana]
AT3G46590.1	1.0955	GO:0003690//double-stranded DNA binding;GO:0016763//transferase activity, transferring pentosyl groups;GO:0043565//sequence-specific DNA binding	gi|42565667|ref|NP_190243.2|/0/telomere repeat-binding protein 2 [Arabidopsis thaliana]
AT1G80940.1	1.08989	-	gi|18412916|ref|NP_565248.1|/2.51861e-106/uncharacterized protein [Arabidopsis thaliana]
AT5G45030.2	1.08801	-	gi|15241646|ref|NP_199316.1|/0/trypsin-like protein [Arabidopsis thaliana]
AT4G17540.1	1.08572	-	gi|22328749|ref|NP_193487.2|/2.48209e-115/uncharacterized protein [Arabidopsis thaliana]
AT3G11930.4	1.07951	-	gi|79313191|ref|NP_001030675.1|/3.32761e-79/universal stress protein-like protein [Arabidopsis thaliana]
AT3G17340.1	1.07934	GO:0022892	gi|145338625|ref|NP_188360.3|/0/ARM repeat superfamily protein [Arabidopsis thaliana]
AT5G24620.1	1.07262	-	gi|42568067|ref|NP_197850.2|/0/pathogenesis-related thaumatin-like protein [Arabidopsis thaliana]
AT5G27410.2	1.06867	GO:0016769//transferase activity, transferring nitrogenous groups	gi|334187975|ref|NP_001190410.1|/0/branched-chain-amino-acid aminotransferase-like protein 2 [Arabidopsis thaliana]
AT5G63370.2	1.06687	GO:0004672//protein kinase activity;GO:0032559	gi|15242731|ref|NP_201142.1|/0/cyclin-dependent kinase-G1 [Arabidopsis thaliana]
AT1G74930.1	1.06503	GO:0001071//nucleic acid binding transcription factor activity	gi|15222040|ref|NP_177631.1|/2.7418e-82/ethylene-responsive transcription factor ERF018 [Arabidopsis thaliana]
AT2G05440.5	1.06497	-	-
AT3G17310.2	1.06446	GO:0016741	gi|18401465|ref|NP_566573.1|/0/Domains Rearranged Methyltransferase3 [Arabidopsis thaliana]
AT2G20050.1	1.06349	GO:0043169//cation binding;GO:0004690//cyclic nucleotide-dependent protein kinase activity;GO:0004721//phosphoprotein phosphatase activity;GO:0032559;GO:0019887//protein kinase regulator activity	gi|240254485|ref|NP_179595.5|/0/protein phosphatase 2C and cyclic nucleotide-binding/kinase domain-containing protein [Arabidopsis thaliana]
AT1G01720.1	1.06062	GO:0003676//nucleic acid binding;GO:0001071//nucleic acid binding transcription factor activity	gi|51316206|sp|Q39013.2|NAC2_ARATH/8.88084e-174/RecName: Full=NAC domain-containing protein 2; Short=ANAC002 [Arabidopsis thaliana]
AT5G22620.3	1.05957	-	gi|334187840|ref|NP_001190366.1|/0/putative 2-carboxy-D-arabinitol 1-phosphate phosphatase [Arabidopsis thaliana]
AT3G19570.2	1.05716	-	gi|9294421|dbj|BAB02541.1|/0/unnamed protein product [Arabidopsis thaliana]
AT3G08680.2	1.05532	GO:0016301//kinase activity;GO:0032559	gi|15231955|ref|NP_187480.1|/0/leucine-rich repeat protein kinase family protein [Arabidopsis thaliana]
AT1G44910.1	1.05434	GO:0019899//enzyme binding	gi|79359944|ref|NP_175113.2|/0/pre-mRNA-processing protein 40A [Arabidopsis thaliana]
AT3G08780.1	1.04834	-	gi|22330921|ref|NP_187490.2|/3.52335e-162/uncharacterized protein [Arabidopsis thaliana]
AT4G22140.2	1.04747	GO:0046914//transition metal ion binding;GO:0003676//nucleic acid binding	gi|79325221|ref|NP_001031695.1|/1.7055e-132/protein EARLY BOLTING IN SHORT DAYS [Arabidopsis thaliana]
AT4G25080.3	1.04394	GO:0008171//O-methyltransferase activity	gi|15234905|ref|NP_194238.1|/2.32218e-137/magnesium-protoporphyrin IX methyltransferase [Arabidopsis thaliana]
AT5G01630.1	1.04122	GO:0043566//structure-specific DNA binding	gi|42567571|ref|NP_195783.3|/0/protein BRCA2-like B [Arabidopsis thaliana]
AT2G34560.2	1.03411	GO:0032559;GO:0042623//ATPase activity, coupled	gi|42571053|ref|NP_973600.1|/0/nucleoside triphosphatase CCP1 [Arabidopsis thaliana]
AT3G63510.1	1.03229	GO:0016627//oxidoreductase activity, acting on the CH-CH group of donors;GO:0050662//coenzyme binding	gi|145339824|ref|NP_567149.2|/0/FMN-linked oxidoreductases superfamily protein [Arabidopsis thaliana]
AT2G17033.1	1.03111	-	gi|18398289|ref|NP_565402.1|/0/pentatricopeptide repeat-containing protein [Arabidopsis thaliana]
AT3G48070.1	1.02758	GO:0046914//transition metal ion binding	gi|15228327|ref|NP_190390.1|/6.56849e-158/RING/U-box domain-containing protein [Arabidopsis thaliana]
AT5G04430.2	1.02387	GO:0003676//nucleic acid binding	gi|30680512|ref|NP_850764.1|/0/TOMV RNA binding protein [Arabidopsis thaliana]
AT1G63110.1	1.02185	-	gi|42570561|ref|NP_850969.2|/0/GPI transamidase subunit PIG-U [Arabidopsis thaliana]
AT5G58960.2	1.02019	-	gi|30697152|ref|NP_851217.1|/0/protein GRAVITROPIC IN THE LIGHT [Arabidopsis thaliana]
AT3G23640.1	1.01922	GO:0004558//alpha-glucosidase activity;GO:0005488//binding	gi|18403833|ref|NP_566736.1|/0/heteroglycan glucosidase 1 [Arabidopsis thaliana]
AT4G22890.1	1.01826	-	gi|18416029|ref|NP_567672.1|/2.12165e-168/PGR5-like protein 1A [Arabidopsis thaliana]
AT5G60170.2	1.01692	GO:0003676//nucleic acid binding;GO:0046914//transition metal ion binding	gi|110737331|dbj|BAF00611.1|/0/hypothetical protein [Arabidopsis thaliana]
AT4G12720.1	1.01325	GO:0019144//ADP-sugar diphosphatase activity;GO:0042802//identical protein binding;GO:0000166//nucleotide binding;GO:0004551//nucleotide diphosphatase activity	gi|15235458|ref|NP_193008.1|/2.83444e-161/nudix hydrolase 7 [Arabidopsis thaliana]
AT2G32640.2	1.0112	GO:0016491//oxidoreductase activity	gi|42569568|ref|NP_180823.3|/0/Lycopene beta/epsilon cyclase protein [Arabidopsis thaliana]
AT1G71220.1	1.01047	GO:0035251//UDP-glucosyltransferase activity	gi|145337405|ref|NP_177278.3|/0/UDP-glucose:glycoprotein glucosyltransferase [Arabidopsis thaliana]
AT5G18610.1	1.00925	GO:0004871//signal transducer activity;GO:0004713//protein tyrosine kinase activity;GO:0032559	gi|15238886|ref|NP_197362.1|/0/protein kinase family protein [Arabidopsis thaliana]
AT3G28340.1	1.00572	GO:0008194//UDP-glycosyltransferase activity	gi|75273232|sp|Q9LHD2.1|GATLA_ARATH/0/RecName: Full=Probable galacturonosyltransferase-like 10; AltName: Full=Galactinol synthase 8; Short=AtGolS8; Short=GolS-8 [Arabidopsis thaliana]
AT4G15210.1	1.00555	GO:0016160//amylase activity;GO:0043167//ion binding	gi|18414404|ref|NP_567460.1|/0/beta-amylase 5 [Arabidopsis thaliana]
AT2G40430.3	1.00331	-	gi|334184844|ref|NP_001189721.1|/0/uncharacterized protein [Arabidopsis thaliana]
AT1G77460.1	1	-	gi|186496022|ref|NP_177870.2|/0/armadillo/beta-catenin-like repeat and C2 domain-containing protein [Arabidopsis thaliana]
AT5G62090.2	-1.00134	GO:0000989//transcription factor binding transcription factor activity	gi|10176927|dbj|BAB10171.1|/0/unnamed protein product [Arabidopsis thaliana]
AT5G65670.2	-1.00145	GO:0001071//nucleic acid binding transcription factor activity;GO:0005515//protein binding	gi|30698145|ref|NP_569017.2|/5.74494e-175/auxin-responsive protein IAA9 [Arabidopsis thaliana]
AT5G65940.2	-1.00328	GO:0016289//CoA hydrolase activity	gi|15239206|ref|NP_201395.1|/0/beta-hydroxyisobutyryl-CoA hydrolase 1 [Arabidopsis thaliana]
AT3G23640.2	-1.00367	GO:0004558//alpha-glucosidase activity;GO:0005488//binding	gi|18403833|ref|NP_566736.1|/0/heteroglycan glucosidase 1 [Arabidopsis thaliana]
AT1G79650.1	-1.00409	GO:0032182//small conjugating protein binding;GO:0003677//DNA binding;GO:0032403//protein complex binding	gi|30699439|ref|NP_850982.1|/3.93454e-163/ubiquitin receptor RAD23b [Arabidopsis thaliana]
AT5G03730.2	-1.00464	GO:0004672//protein kinase activity;GO:0032559	gi|15242848|ref|NP_195993.1|/0/serine/threonine-protein kinase CTR1 [Arabidopsis thaliana]
AT1G03040.1	-1.00646	GO:0001071//nucleic acid binding transcription factor activity	gi|18379045|ref|NP_563672.1|/1.25319e-147/transcription factor bHLH7 [Arabidopsis thaliana]
AT1G69510.3	-1.01188	-	gi|18409295|ref|NP_564967.1|/1.92332e-56/cAMP-regulated phosphoprotein 19-related protein [Arabidopsis thaliana]
AT5G64100.1	-1.01194	GO:0005506//iron ion binding;GO:0003824//catalytic activity;GO:0016209//antioxidant activity	gi|15237613|ref|NP_201215.1|/1.75921e-168/peroxidase 69 [Arabidopsis thaliana]
AT3G19390.1	-1.01282	GO:0016491//oxidoreductase activity;GO:0005488//binding;GO:0004175//endopeptidase activity	gi|18402225|ref|NP_566633.1|/0/Granulin repeat cysteine protease family protein [Arabidopsis thaliana]
AT1G25540.1	-1.01889	-	gi|30689268|ref|NP_173925.3|/0/mediator of RNA polymerase II transcription subunit 25 [Arabidopsis thaliana]
AT4G20110.1	-1.02042	GO:0046872//metal ion binding	gi|15235296|ref|NP_193744.1|/0/vacuolar-sorting receptor 7 [Arabidopsis thaliana]
AT4G08410.1	-1.02131	GO:0005198//structural molecule activity	gi|297792139|ref|XP_002863954.1|/8.10521e-40/hypothetical protein ARALYDRAFT_917863 [Arabidopsis lyrata subsp. lyrata]
AT2G30210.1	-1.02353	GO:0046914//transition metal ion binding;GO:0016682//oxidoreductase activity, acting on diphenols and related substances as donors, oxygen as acceptor	gi|15227721|ref|NP_180580.1|/0/laccase 3 [Arabidopsis thaliana]
AT1G21630.2	-1.0246	GO:0046872//metal ion binding	gi|334182746|ref|NP_001185056.1|/0/calcium-binding EF-hand-containing protein [Arabidopsis thaliana]
AT5G01030.2	-1.02814	-	gi|15240877|ref|NP_195723.1|/0/uncharacterized protein [Arabidopsis thaliana]
AT1G17280.1	-1.03208	GO:0019787//small conjugating protein ligase activity	gi|15220062|ref|NP_173172.1|/1.12033e-126/ubiquitin-conjugating enzyme E2 34 [Arabidopsis thaliana]
AT1G30330.1	-1.03705	GO:0003676//nucleic acid binding;GO:0001071//nucleic acid binding transcription factor activity;GO:0005515//protein binding	gi|15220728|ref|NP_174323.1|/0/auxin response factor 6 [Arabidopsis thaliana]
AT2G39030.1	-1.04763	GO:0016407//acetyltransferase activity	gi|18404927|ref|NP_565898.1|/8.68322e-130/L-ornithine N5-acetyltransferase NATA1 [Arabidopsis thaliana]
AT2G01520.1	-1.04815	GO:0046914//transition metal ion binding	gi|18379240|ref|NP_565264.1|/1.4023e-86/MLP-like protein 328 [Arabidopsis thaliana]
AT1G04080.3	-1.05344	-	gi|334182285|ref|NP_001184905.1|/0/pre-mRNA-processing factor 39 [Arabidopsis thaliana]
AT1G06220.2	-1.05692	GO:0017111//nucleoside-triphosphatase activity;GO:0003723//RNA binding;GO:0032561//guanyl ribonucleotide binding	gi|15221423|ref|NP_172112.1|/0/splicing factor Snu114-like protein GFA1 [Arabidopsis thaliana]
AT2G39730.3	-1.05748	GO:0008047//enzyme activator activity;GO:0032559	gi|18405145|ref|NP_565913.1|/0/ribulose bisphosphate carboxylase/oxygenase activase [Arabidopsis thaliana]
AT1G23720.1	-1.05944	-	gi|565491950|ref|XP_006303614.1|/2.04803e-36/hypothetical protein CARUB_v10011313mg [Capsella rubella]
AT4G33360.1	-1.05944	GO:0016616//oxidoreductase activity, acting on the CH-OH group of donors, NAD or NADP as acceptor;GO:0048037//cofactor binding	gi|15234163|ref|NP_195062.1|/0/Rossmann-fold NAD(P)-binding domain-containing protein [Arabidopsis thaliana]
AT5G23080.1	-1.05948	GO:0003676//nucleic acid binding	gi|30688799|ref|NP_197699.2|/0/TATA-box binding protein-interacting protein TOUGH [Arabidopsis thaliana]
AT2G27530.2	-1.05957	GO:0003676//nucleic acid binding;GO:0005198//structural molecule activity	gi|18401451|ref|NP_565654.1|/3.86455e-106/60S ribosomal protein L10a-2 [Arabidopsis thaliana]
AT5G20960.1	-1.06041	GO:0046914//transition metal ion binding;GO:0051536//iron-sulfur cluster binding;GO:0050662//coenzyme binding;GO:0016641//oxidoreductase activity, acting on the CH-NH2 group of donors, oxygen as acceptor;GO:0018488//aryl-aldehyde oxidase activity	gi|30688074|ref|NP_851049.1|/0/aldehyde oxidase 1 [Arabidopsis thaliana]
AT4G10590.2	-1.06054	GO:0016790//thiolester hydrolase activity;GO:0070011//peptidase activity, acting on L-amino acid peptides	gi|18413358|ref|NP_567363.1|/0/ubiquitin-specific protease 10 [Arabidopsis thaliana]
AT1G52050.1	-1.06071	GO:0030246//carbohydrate binding	gi|30695128|ref|NP_175617.2|/0/jacalin-like lectin domain-containing protein [Arabidopsis thaliana]
AT2G24940.1	-1.06088	GO:0016628//oxidoreductase activity, acting on the CH-CH group of donors, NAD or NADP as acceptor;GO:0005506//iron ion binding	gi|9279670|dbj|BAB01227.1|/2.41263e-98/unnamed protein product [Arabidopsis thaliana]
AT5G61910.4	-1.06481	GO:0005543//phospholipid binding	gi|334188555|ref|NP_001190590.1|/0/Development and Cell Death domain-containing protein [Arabidopsis thaliana]
AT5G17820.1	-1.0696	GO:0005506//iron ion binding;GO:0003824//catalytic activity;GO:0016209//antioxidant activity	gi|15238030|ref|NP_197284.1|/5.42315e-171/peroxidase 57 [Arabidopsis thaliana]
AT2G22470.1	-1.07183	-	gi|18399983|ref|NP_565537.1|/4.00248e-09/arabinogalactan protein 2 [Arabidopsis thaliana]
AT2G28670.1	-1.078	-	gi|15226923|ref|NP_180435.1|/6.07048e-100/protein ENHANCED SUBERIN 1 [Arabidopsis thaliana]
AT1G13300.1	-1.07891	GO:0003676//nucleic acid binding;GO:0001071//nucleic acid binding transcription factor activity	gi|18391499|ref|NP_563926.1|/0/protein HRS1 [Arabidopsis thaliana]
AT4G16260.1	-1.08696	GO:0016798//hydrolase activity, acting on glycosyl bonds;GO:0043167//ion binding	gi|17381238|gb|AAL36038.1|/0/AT4g16260/dl4170c [Arabidopsis thaliana]
AT2G43510.1	-1.09017	GO:0016248//channel inhibitor activity;GO:0004866//endopeptidase inhibitor activity	gi|15224295|ref|NP_181879.1|/1.04743e-38/trypsin inhibitor protein 1 [Arabidopsis thaliana]
AT5G44290.2	-1.09135	GO:0004672//protein kinase activity;GO:0032559	gi|15241455|ref|NP_199242.1|/0/serine/threonine protein kinase [Arabidopsis thaliana]
AT4G12780.2	-1.09482	GO:0005515//protein binding	gi|334186466|ref|NP_001190709.1|/0/auxilin-related protein 1 [Arabidopsis thaliana]
AT1G09840.2	-1.0955	GO:0004672//protein kinase activity;GO:0032559	gi|15218288|ref|NP_172455.1|/0/Shaggy-related protein kinase kappa [Arabidopsis thaliana]
AT5G28370.1	-1.09606	-	gi|15241779|ref|NP_198189.1|/0/pentatricopeptide repeat-containing protein [Arabidopsis thaliana]
AT4G19160.2	-1.09678	-	gi|42572951|ref|NP_974572.1|/0/uncharacterized protein [Arabidopsis thaliana]
AT5G06630.1	-1.0968	GO:0005198//structural molecule activity	gi|590655515|ref|XP_007034010.1|/9.19491e-37/Uncharacterized protein isoform 2, partial [Theobroma cacao]
AT5G42870.1	-1.09834	GO:0016791//phosphatase activity	gi|15239098|ref|NP_199101.1|/0/phosphatidic acid phosphohydrolase 2 [Arabidopsis thaliana]
AT1G15020.2	-1.10677	GO:0046914//transition metal ion binding;GO:0016670//oxidoreductase activity, acting on a sulfur group of donors, oxygen as acceptor	gi|15223995|ref|NP_172955.1|/0/quiescin-sulfhydryl oxidase 1 [Arabidopsis thaliana]
AT5G04960.1	-1.1071	GO:0030234//enzyme regulator activity	gi|75309021|sp|Q9FF78.1|PME46_ARATH/0/RecName: Full=Probable pectinesterase/pectinesterase inhibitor 46; Includes: RecName: Full=Pectinesterase inhibitor 46; AltName: Full=Pectin methylesterase inhibitor 46; Includes: RecName: Full=Pectinesterase 46; Short=PE 46; AltName: Full=Pectin methylesterase 46; Short=AtPME46 [Arabidopsis thaliana]
AT3G07570.1	-1.10867	-	gi|30680365|ref|NP_566313.2|/0/Cytochrome b561/ferric reductase transmembrane with DOMON related domain [Arabidopsis thaliana]
AT3G15260.1	-1.11295	GO:0004721//phosphoprotein phosphatase activity	gi|75273141|sp|Q9LDA7.1|P2C39_ARATH/1.23807e-136/RecName: Full=Probable protein phosphatase 2C 39; Short=AtPP2C39 [Arabidopsis thaliana]
AT5G62000.3	-1.11425	GO:0003676//nucleic acid binding;GO:0001071//nucleic acid binding transcription factor activity;GO:0005515//protein binding	gi|30697610|ref|NP_851244.1|/0/auxin response factor 2 [Arabidopsis thaliana]
AT1G59750.4	-1.11661	GO:0003676//nucleic acid binding;GO:0060229//lipase activator activity;GO:0001071//nucleic acid binding transcription factor activity;GO:0032561//guanyl ribonucleotide binding;GO:0005515//protein binding	gi|334183431|ref|NP_001185266.1|/0/auxin response factor 1 [Arabidopsis thaliana]
AT5G05740.3	-1.11804	GO:0004175//endopeptidase activity	gi|334187443|ref|NP_001190232.1|/0/S2P-like putative metalloprotease [Arabidopsis thaliana]
AT5G13530.1	-1.11965	GO:0005488//binding;GO:0016301//kinase activity;GO:0019787//small conjugating protein ligase activity	gi|186522588|ref|NP_196857.2|/0/E3 ubiquitin-protein ligase KEG [Arabidopsis thaliana]
AT1G55350.4	-1.12359	GO:0004197//cysteine-type endopeptidase activity	gi|22330261|ref|NP_175932.2|/0/calpain-type cysteine protease DEK1 [Arabidopsis thaliana]
AT1G73260.1	-1.12652	GO:0061135	gi|18410311|ref|NP_565061.1|/7.39768e-112/kunitz trypsin inhibitor 1 [Arabidopsis thaliana]
AT3G46700.1	-1.12669	GO:0016757//transferase activity, transferring glycosyl groups	gi|79436758|ref|NP_190254.2|/0/UDP-glycosyltransferase 76E3 [Arabidopsis thaliana]
AT3G19430.1	-1.13006	-	gi|30685319|ref|NP_188574.2|/0/late embryogenesis abundant protein-like protein [Arabidopsis thaliana]
AT3G62680.1	-1.13042	-	gi|15228828|ref|NP_191827.1|/4.86823e-72/proline-rich protein 3 [Arabidopsis thaliana]
AT1G04750.2	-1.13084	GO:0005488//binding	gi|79316700|ref|NP_001030968.1|/3.56466e-85/vesicle-associated membrane protein 7B [Arabidopsis thaliana]
AT1G12040.1	-1.13093	GO:0005198//structural molecule activity	gi|15221178|ref|NP_172668.1|/0/leucine-rich repeat extensin-like protein 1 [Arabidopsis thaliana]
AT1G72130.2	-1.13286	-	gi|75158811|sp|Q8RX67.1|PTR24_ARATH/0/RecName: Full=Protein NRT1/ PTR FAMILY 5.11; Short=AtNPF5.11 [Arabidopsis thaliana]
AT2G37130.1	-1.13317	GO:0005506//iron ion binding;GO:0003824//catalytic activity;GO:0016209//antioxidant activity	gi|15228090|ref|NP_181250.1|/4.288e-179/peroxidase [Arabidopsis thaliana]
AT2G24980.1	-1.13556	-	gi|297792139|ref|XP_002863954.1|/3.01404e-39/hypothetical protein ARALYDRAFT_917863 [Arabidopsis lyrata subsp. lyrata]
AT4G40090.1	-1.13579	-	-
AT3G61600.2	-1.1375	-	gi|18412063|ref|NP_567115.1|/0/POZ/BTB containin G-protein 1 [Arabidopsis thaliana]
AT1G29120.2	-1.13782	-	gi|30690604|ref|NP_174207.2|/0/hydrolase-like protein [Arabidopsis thaliana]
AT3G28550.1	-1.14157	GO:0005198//structural molecule activity	gi|565468816|ref|XP_006292211.1|/6.97978e-33/hypothetical protein CARUB_v10018417mg [Capsella rubella]
AT1G21110.1	-1.14933	GO:0005515//protein binding;GO:0008168//methyltransferase activity	gi|15218135|ref|NP_173535.1|/0/O-methyltransferase family protein [Arabidopsis thaliana]
AT5G08450.2	-1.15042	-	gi|22326663|ref|NP_196462.2|/0/histone-deactylase complex 1 [Arabidopsis thaliana]
AT1G60890.1	-1.16314	GO:0016307//phosphatidylinositol phosphate kinase activity;GO:0032559	gi|22330351|ref|NP_176286.2|/0/phosphatidylinositol-4-phosphate 5-kinase 8 [Arabidopsis thaliana]
AT5G18380.2	-1.16611	GO:0005198//structural molecule activity	gi|145334511|ref|NP_001078601.1|/1.27623e-78/40S ribosomal protein S16-3 [Arabidopsis thaliana]
AT4G30190.2	-1.17514	GO:0046872//metal ion binding;GO:0032559;GO:0015662//ATPase activity, coupled to transmembrane movement of ions, phosphorylative mechanism	gi|334187024|ref|NP_001190870.1|/0/H(+)-ATPase 2 [Arabidopsis thaliana]
AT2G45990.4	-1.17562	-	gi|18406942|ref|NP_566060.1|/6.47432e-140/uncharacterized protein [Arabidopsis thaliana]
AT4G23750.1	-1.17621	GO:0005488//binding;GO:0001071//nucleic acid binding transcription factor activity	gi|15236595|ref|NP_194106.1|/2.43087e-130/ethylene-responsive transcription factor CRF2 [Arabidopsis thaliana]
AT3G47810.1	-1.17843	GO:0016787//hydrolase activity	gi|42565703|ref|NP_190365.3|/1.24339e-107/vacuolar protein sorting-associated protein 29 [Arabidopsis thaliana]
AT1G55000.1	-1.18781	-	gi|18405171|ref|NP_564673.1|/7.17426e-123/F-box protein with LysM domain [Arabidopsis thaliana]
AT3G23080.1	-1.18816	-	gi|18403635|ref|NP_566722.1|/0/polyketide cyclase/dehydrase and lipid transport superfamily protein [Arabidopsis thaliana]
AT1G24460.1	-1.19265	-	gi|334182829|ref|NP_173855.5|/0/TGN-localized SYP41 interacting protein [Arabidopsis thaliana]
AT3G44300.1	-1.19965	GO:0018822//nitrile hydratase activity;GO:0000257//nitrilase activity	gi|15229932|ref|NP_190016.1|/0/nitrilase 2 [Arabidopsis thaliana]
AT1G29025.1	-1.20239	GO:0046872//metal ion binding	gi|334182930|ref|NP_001185109.1|/0/Calcium-binding EF-hand family protein [Arabidopsis thaliana]
AT2G36080.1	-1.2033	GO:0003676//nucleic acid binding;GO:0001071//nucleic acid binding transcription factor activity	gi|30686669|ref|NP_850260.1|/1.87012e-109/protein ABNORMAL SHOOT 2 [Arabidopsis thaliana]
AT3G54760.1	-1.20547	-	gi|15232577|ref|NP_191036.1|/0/dentin sialophosphoprotein-related protein [Arabidopsis thaliana]
AT2G21045.1	-1.21176	-	gi|79558700|ref|NP_565497.3|/2.00855e-89/rhodanese-like domain-containing protein [Arabidopsis thaliana]
AT5G55390.1	-1.2161	GO:0046914//transition metal ion binding	gi|145359280|ref|NP_200350.2|/0/enhanced downy mildew 2 [Arabidopsis thaliana]
AT3G19370.3	-1.21629	-	gi|11994459|dbj|BAB02461.1|/0/unnamed protein product [Arabidopsis thaliana]
AT5G14330.1	-1.22239	-	gi|15241375|ref|NP_196937.1|/1.24365e-47/uncharacterized protein [Arabidopsis thaliana]
AT5G08560.2	-1.22239	-	gi|15242311|ref|NP_196473.1|/0/WD40 domain-containing protein [Arabidopsis thaliana]
AT3G06450.2	-1.22312	GO:0015301//anion:anion antiporter activity	gi|75163689|sp|Q93Z13.1|BOR3_ARATH/0/RecName: Full=Probable boron transporter 3 [Arabidopsis thaliana]
AT2G26210.1	-1.22556	-	gi|30683047|ref|NP_850076.1|/3.78966e-91/Ankyrin repeat family protein [Arabidopsis thaliana]
AT1G53830.1	-1.22729	GO:0030234//enzyme regulator activity	gi|15220955|ref|NP_175786.1|/0/pectin methylesterase 2 [Arabidopsis thaliana]
AT4G33050.3	-1.22808	-	gi|79610240|ref|NP_974673.2|/0/calmodulin-binding protein [Arabidopsis thaliana]
AT2G01320.1	-1.22993	GO:0017111//nucleoside-triphosphatase activity;GO:0032559	gi|15226227|ref|NP_178241.1|/0/ABC transporter G family member 7 [Arabidopsis thaliana]
AT5G15130.1	-1.23142	-	gi|29839650|sp|Q9LXG8.1|WRK72_ARATH/0/RecName: Full=Probable WRKY transcription factor 72; AltName: Full=WRKY DNA-binding protein 72 [Arabidopsis thaliana]
AT5G58300.2	-1.23306	GO:0016491//oxidoreductase activity;GO:0004672//protein kinase activity;GO:0032559	gi|15237162|ref|NP_200638.1|/0/leucine-rich repeat protein kinase family protein [Arabidopsis thaliana]
AT2G38280.2	-1.23643	GO:0016814//hydrolase activity, acting on carbon-nitrogen (but not peptide) bonds, in cyclic amidines;GO:0019901//protein kinase binding	gi|18404701|ref|NP_565886.1|/0/AMP deaminase [Arabidopsis thaliana]
AT3G01190.1	-1.23933	GO:0005506//iron ion binding;GO:0003824//catalytic activity;GO:0016209//antioxidant activity	gi|15232058|ref|NP_186768.1|/7.0853e-175/peroxidase 27 [Arabidopsis thaliana]
AT4G26010.1	-1.24	GO:0005506//iron ion binding;GO:0003824//catalytic activity;GO:0016209//antioxidant activity	gi|18416663|ref|NP_567738.1|/1.55215e-164/peroxidase 44 [Arabidopsis thaliana]
AT3G60500.1	-1.24274	GO:0003676//nucleic acid binding;GO:0008408//3'-5' exonuclease activity	gi|15232342|ref|NP_191609.1|/0/3'-5'-exoribonuclease CER7 protein [Arabidopsis thaliana]
AT1G06230.3	-1.24724	GO:0003676//nucleic acid binding	gi|15221424|ref|NP_172113.1|/0/transcription factor GTE4 [Arabidopsis thaliana]
AT3G06400.1	-1.2491	GO:0003676//nucleic acid binding;GO:0003682//chromatin binding;GO:0042623//ATPase activity, coupled;GO:0032559	gi|22330875|ref|NP_187291.2|/0/chromatin-remodeling protein 11 [Arabidopsis thaliana]
AT5G13500.1	-1.25287	-	gi|15240642|ref|NP_196854.1|/0/uncharacterized protein [Arabidopsis thaliana]
AT5G13650.1	-1.2539	GO:0017111//nucleoside-triphosphatase activity;GO:0008135//translation factor activity, nucleic acid binding;GO:0032561//guanyl ribonucleotide binding	gi|30684509|ref|NP_851035.1|/0/putative TypA-like translation elongation factor SVR3 [Arabidopsis thaliana]
AT2G48020.1	-1.25881	GO:0022891//substrate-specific transmembrane transporter activity;GO:0016628//oxidoreductase activity, acting on the CH-CH group of donors, NAD or NADP as acceptor	gi|18407508|ref|NP_566120.1|/0/sugar transporter ERD6-like 7 [Arabidopsis thaliana]
AT5G60530.1	-1.25906	-	gi|15239360|ref|NP_200861.1|/1.46862e-174/late embryogenesis abundant protein-like protein [Arabidopsis thaliana]
AT1G35470.1	-1.26134	-	gi|22329949|ref|NP_174777.2|/0/RanBPM-like protein [Arabidopsis thaliana]
AT1G47600.1	-1.2665	GO:0043167//ion binding;GO:0015926//glucosidase activity	gi|30694106|ref|NP_175191.2|/0/myrosinase 4 [Arabidopsis thaliana]
AT3G51430.1	-1.27088	GO:0016843	gi|18409339|ref|NP_566951.1|/0/strictosidine synthase-like 5 [Arabidopsis thaliana]
AT1G53090.2	-1.27581	GO:0016301//kinase activity;GO:0005515//protein binding;GO:0032559	gi|15219179|ref|NP_175717.1|/0/SPA1-related 4 protein [Arabidopsis thaliana]
AT5G24810.2	-1.2854	-	gi|334187920|ref|NP_001190388.1|/0/ABC1 family protein [Arabidopsis thaliana]
AT3G09690.1	-1.28772	GO:0003824//catalytic activity	gi|15232739|ref|NP_187580.1|/0/alpha/beta-Hydrolases superfamily protein [Arabidopsis thaliana]
AT1G73930.2	-1.2888	-	gi|15219585|ref|NP_177533.1|/0/uncharacterized protein [Arabidopsis thaliana]
AT1G05680.1	-1.28884	GO:0035251//UDP-glucosyltransferase activity	gi|15221233|ref|NP_172059.1|/0/Uridine diphosphate glycosyltransferase 74E2 [Arabidopsis thaliana]
AT3G63010.1	-1.28885	GO:0005488//binding;GO:0003824//catalytic activity	gi|15229371|ref|NP_191860.1|/0/gibberellin receptor GID1B [Arabidopsis thaliana]
AT2G18280.2	-1.29096	GO:0042578//phosphoric ester hydrolase activity	gi|30680328|ref|NP_849975.1|/0/Tubby-like F-box protein 2 [Arabidopsis thaliana]
AT2G32000.2	-1.29177	GO:0003916//DNA topoisomerase activity	gi|79323918|ref|NP_001031463.1|/0/DNA topoisomerase, type IA, core [Arabidopsis thaliana]
AT4G30200.3	-1.29859	GO:0042393//histone binding	gi|42573085|ref|NP_974639.1|/0/vernalization5/VIN3-like protein [Arabidopsis thaliana]
AT4G07410.2	-1.30159	-	gi|22328400|ref|NP_567317.2|/0/WD-40 protein PCN [Arabidopsis thaliana]
AT4G19490.2	-1.30437	-	gi|334186698|ref|NP_193684.4|/0/protein VPS54 [Arabidopsis thaliana]
AT3G11270.2	-1.30485	-	gi|334185250|ref|NP_001189859.1|/1.38147e-161/protein MATERNAL EFFECT EMBRYO ARREST 34 [Arabidopsis thaliana]
AT1G15860.2	-1.30627	GO:0046872//metal ion binding	gi|238478498|ref|NP_001154344.1|/2.85392e-112/uncharacterized protein [Arabidopsis thaliana]
AT2G42210.3	-1.30929	GO:0008320//protein transmembrane transporter activity	gi|79324885|ref|NP_001031527.1|/2.80353e-88/outer envelope pore protein 16-3 [Arabidopsis thaliana]
AT3G13300.2	-1.31635	GO:0042802//identical protein binding	gi|30682607|ref|NP_850576.1|/0/mRNA decapping complex VCS [Arabidopsis thaliana]
AT4G20260.1	-1.31714	GO:0035091//phosphatidylinositol binding;GO:0046914//transition metal ion binding;GO:0005515//protein binding	gi|15235363|ref|NP_193759.1|/4.69209e-60/plasma-membrane associated cation-binding protein 1 [Arabidopsis thaliana]
AT2G05520.6	-1.32162	-	-
AT2G38860.2	-1.32377	-	gi|30687679|ref|NP_850303.1|/0/protease I (pfpI)-like protein YLS5 [Arabidopsis thaliana]
AT3G44530.2	-1.3251	GO:0005488//binding	gi|334185725|ref|NP_001190009.1|/0/protein HIRA [Arabidopsis thaliana]
AT2G44500.2	-1.32692	-	gi|15224887|ref|NP_181978.1|/0/O-fucosyltransferase family protein [Arabidopsis thaliana]
AT3G54890.4	-1.32711	GO:0046906//tetrapyrrole binding	gi|145332845|ref|NP_001078288.1|/1.07456e-106/chlorophyll a-b binding protein 6 [Arabidopsis thaliana]
AT1G48520.3	-1.32762	GO:0016884//carbon-nitrogen ligase activity, with glutamine as amido-N-donor	gi|18402234|ref|NP_564530.1|/0/Glutamyl-tRNA(Gln) amidotransferase subunit B [Arabidopsis thaliana]
AT2G46680.1	-1.33184	GO:0001071//nucleic acid binding transcription factor activity;GO:0003677//DNA binding	gi|15226424|ref|NP_182191.1|/1.71901e-116/homeobox-leucine zipper protein ATHB-7 [Arabidopsis thaliana]
AT1G32940.1	-1.33451	GO:0004175//endopeptidase activity;GO:0005515//protein binding	gi|18398655|ref|NP_564412.1|/0/Subtilase 3.5 [Arabidopsis thaliana]
AT5G24060.2	-1.33971	-	gi|334187889|ref|NP_001190376.1|/0/pentatricopeptide repeat-containing protein-like protein [Arabidopsis thaliana]
AT1G11870.2	-1.34015	GO:0004812//aminoacyl-tRNA ligase activity;GO:0032559	gi|30682484|ref|NP_849647.1|/0/Seryl-tRNA synthetase [Arabidopsis thaliana]
AT4G19120.1	-1.34843	GO:0016741	gi|75166193|sp|Q94II3.1|PMTL_ARATH/0/RecName: Full=Probable methyltransferase PMT21; AltName: Full=Protein EARLY-RESPONSIVE TO DEHYDRATION 3 [Arabidopsis thaliana]
AT5G03190.3	-1.34845	GO:0016741	gi|15242672|ref|NP_195939.1|/0/conserved peptide upstream open reading frame 47 [Arabidopsis thaliana]
AT5G03190.1	-1.34845	GO:0016741	gi|15242672|ref|NP_195939.1|/0/conserved peptide upstream open reading frame 47 [Arabidopsis thaliana]
AT3G48820.1	-1.34903	GO:0016757//transferase activity, transferring glycosyl groups	gi|30693090|ref|NP_190451.2|/0/sialyltransferase-like protein [Arabidopsis thaliana]
AT2G20050.2	-1.3497	GO:0043169//cation binding;GO:0004674//protein serine/threonine kinase activity;GO:0004721//phosphoprotein phosphatase activity;GO:0032559;GO:0019887//protein kinase regulator activity	gi|334184318|ref|NP_001189557.1|/0/protein phosphatase 2C and cyclic nucleotide-binding/kinase domain-containing protein [Arabidopsis thaliana]
AT1G69450.1	-1.35013	-	gi|145337329|ref|NP_177104.2|/0/Early-responsive to dehydration stress protein (ERD4) [Arabidopsis thaliana]
AT5G48330.2	-1.35024	-	gi|145334779|ref|NP_001078735.1|/0/Regulator of chromosome condensation family protein [Arabidopsis thaliana]
AT2G02410.1	-1.35107	-	gi|30677998|ref|NP_178346.2|/7.84144e-143/uncharacterized protein [Arabidopsis thaliana]
AT4G22470.1	-1.35457	GO:0005488//binding	gi|42567033|ref|NP_193978.2|/2.83203e-87/protease inhibitor/seed storage/lipid transfer protein (LTP) family protein [Arabidopsis thaliana]
AT1G05630.1	-1.35563	GO:0016791//phosphatase activity;GO:0004518//nuclease activity	gi|79336245|ref|NP_172054.3|/0/Type I inositol-1,4,5-trisphosphate 5-phosphatase 13 [Arabidopsis thaliana]
AT2G27900.2	-1.3593	-	gi|30683681|ref|NP_180357.2|/0/uncharacterized protein [Arabidopsis thaliana]
AT2G41100.4	-1.36257	GO:0046872//metal ion binding	gi|15226833|ref|NP_181643.1|/6.53704e-179/calmodulin-like protein 4 [Arabidopsis thaliana]
AT4G38930.1	-1.36782	-	gi|18420341|ref|NP_568048.1|/3.66431e-147/ubiquitin fusion degradation UFD1 family protein [Arabidopsis thaliana]
AT5G47430.1	-1.37513	GO:0046914//transition metal ion binding	gi|145358956|ref|NP_199554.2|/0/DWNN domain, a CCHC-type zinc finger [Arabidopsis thaliana]
AT5G59430.2	-1.37624	GO:0003690//double-stranded DNA binding;GO:0016763//transferase activity, transferring pentosyl groups;GO:0043565//sequence-specific DNA binding	gi|15238420|ref|NP_200751.1|/0/Telomere repeat-binding protein 1 [Arabidopsis thaliana]
AT4G30850.2	-1.37661	GO:0004871//signal transducer activity	gi|30688829|ref|NP_194814.2|/0/heptahelical transmembrane protein2 [Arabidopsis thaliana]
AT3G02860.1	-1.37851	GO:0046914//transition metal ion binding	gi|18396354|ref|NP_566185.1|/1.37626e-147/zinc finger protein [Arabidopsis thaliana]
AT3G06440.1	-1.37977	GO:0030246//carbohydrate binding;GO:0016758//transferase activity, transferring hexosyl groups	gi|75167739|sp|Q9ASW1.1|B3GTG_ARATH/0/RecName: Full=Probable beta-1,3-galactosyltransferase 16 [Arabidopsis thaliana]
AT1G18730.3	-1.38014	-	gi|186478620|ref|NP_001117306.1|/2.01964e-90/NDH dependent flow 6 protein [Arabidopsis thaliana]
AT5G66180.1	-1.38019	-	gi|79547453|ref|NP_201419.2|/0/S-adenosyl-L-methionine-dependent methyltransferase domain-containing protein [Arabidopsis thaliana]
AT2G39470.2	-1.38159	GO:0046872//metal ion binding	gi|186506615|ref|NP_001031514.2|/6.26002e-131/PsbP-like protein 2 [Arabidopsis thaliana]
AT3G30180.1	-1.38229	GO:0016491//oxidoreductase activity;GO:0005506//iron ion binding	gi|21536828|gb|AAM61160.1|/0/cytochrome P450 homolog, putative [Arabidopsis thaliana]
AT2G04040.1	-1.38412	GO:0015291//secondary active transmembrane transporter activity	gi|15228071|ref|NP_178491.1|/0/MATE efflux family protein DTX1 [Arabidopsis thaliana]
AT1G66260.2	-1.38693	GO:0005488//binding	gi|18408471|ref|NP_564871.1|/2.3896e-86/RNA recognition motif-containing protein [Arabidopsis thaliana]
AT2G31350.2	-1.39436	GO:0046914//transition metal ion binding;GO:0016790//thiolester hydrolase activity	gi|30684920|ref|NP_850166.1|/0/Hydroxyacylglutathione hydrolase 2 [Arabidopsis thaliana]
AT2G05120.1	-1.39486	GO:0005488//binding	gi|240254438|ref|NP_178586.4|/0/nucleoporin, Nup133/Nup155-like protein [Arabidopsis thaliana]
AT4G24270.2	-1.39617	GO:0003676//nucleic acid binding	gi|30686466|ref|NP_194158.3|/0/protein embryo defective 140 [Arabidopsis thaliana]
AT3G44860.1	-1.39742	GO:0008171//O-methyltransferase activity	gi|15230529|ref|NP_190072.1|/0/farnesoic acid carboxyl-O-methyltransferase [Arabidopsis thaliana]
AT3G26210.1	-1.39983	GO:0016491//oxidoreductase activity;GO:0005506//iron ion binding	gi|15231526|ref|NP_189252.1|/0/cytochrome P450 71B23 [Arabidopsis thaliana]
AT2G32060.1	-1.40804	GO:0005198//structural molecule activity	gi|15225180|ref|NP_180766.1|/1.57443e-63/40S ribosomal protein S12-2 [Arabidopsis thaliana]
AT1G64770.2	-1.41839	GO:0005488//binding	gi|79320733|ref|NP_001031233.1|/8.27874e-153/NDH-dependent cyclic electron flow 1 [Arabidopsis thaliana]
AT1G23230.1	-1.42022	-	gi|15220680|ref|NP_173737.1|/0/mediator of RNA polymerase II transcription subunit 23 [Arabidopsis thaliana]
AT3G13610.1	-1.42132	GO:0016705//oxidoreductase activity, acting on paired donors, with incorporation or reduction of molecular oxygen	gi|15231296|ref|NP_187970.1|/0/feruloyl CoA ortho-hydroxylase 1 [Arabidopsis thaliana]
AT1G79830.1	-1.42717	GO:0005488//binding	gi|145337778|ref|NP_178101.3|/0/golgin candidate 5 [Arabidopsis thaliana]
AT3G07360.3	-1.43026	GO:0033612//receptor serine/threonine kinase binding;GO:0019787//small conjugating protein ligase activity	gi|18397921|ref|NP_566304.1|/0/ARM domain-containing protein [Arabidopsis thaliana]
AT1G14710.2	-1.43082	-	gi|18394153|ref|NP_563957.1|/0/hydroxyproline-rich glycoprotein-like protein [Arabidopsis thaliana]
AT1G64050.1	-1.43673	-	gi|15222608|ref|NP_176588.1|/0/uncharacterized protein [Arabidopsis thaliana]
AT4G38270.1	-1.43923	GO:0008194//UDP-glycosyltransferase activity	gi|30691875|ref|NP_195540.2|/0/galacturonosyltransferase 3 [Arabidopsis thaliana]
AT1G28520.1	-1.43956	-	gi|15218694|ref|NP_174174.1|/0/vascular plant one zinc finger protein [Arabidopsis thaliana]
AT5G35190.1	-1.44634	-	gi|297805074|ref|XP_002870421.1|/1.35468e-29/hypothetical protein ARALYDRAFT_355525 [Arabidopsis lyrata subsp. lyrata]
AT5G24780.1	-1.44879	GO:0016791//phosphatase activity;GO:0005515//protein binding	gi|18420838|ref|NP_568455.1|/1.94295e-149/acid phosphatase VSP1 [Arabidopsis thaliana]
AT4G26910.1	-1.45606	GO:0046914//transition metal ion binding;GO:0016751	gi|18416889|ref|NP_567761.1|/0/Dihydrolipoamide succinyltransferase [Arabidopsis thaliana]
AT3G15980.2	-1.46157	-	gi|30683865|ref|NP_188219.2|/0/coatomer subunit beta'-3 [Arabidopsis thaliana]
AT3G46210.4	-1.47157	GO:0003676//nucleic acid binding;GO:0008408//3'-5' exonuclease activity	gi|15231368|ref|NP_190207.1|/4.58438e-135/ribosomal protein S5 domain 2-like superfamily protein [Arabidopsis thaliana]
AT3G53930.1	-1.47237	GO:0004672//protein kinase activity;GO:0032559	gi|30693945|ref|NP_190961.2|/0/autophagy-related protein 1b [Arabidopsis thaliana]
AT3G13225.1	-1.47774	-	gi|238479758|ref|NP_001154613.1|/0/WW domain-containing protein [Arabidopsis thaliana]
AT5G47990.1	-1.47876	GO:0005506//iron ion binding;GO:0016627//oxidoreductase activity, acting on the CH-CH group of donors	gi|15238866|ref|NP_199610.1|/0/cytochrome P450 705A5 [Arabidopsis thaliana]
AT1G17160.1	-1.48468	GO:0016773//phosphotransferase activity, alcohol group as acceptor	gi|15220039|ref|NP_173159.1|/0/pfkB-like carbohydrate kinase family protein [Arabidopsis thaliana]
AT5G06120.4	-1.48848	GO:0022892	gi|334187450|ref|NP_001190235.1|/0/Importin-beta, N-terminal domain-containing protein [Arabidopsis thaliana]
AT1G54970.1	-1.4938	-	gi|7620009|gb|AAF64548.1|AF110985_1/8.16002e-129/proline-rich protein 1 [Arabidopsis thaliana]
AT1G78900.2	-1.49459	GO:0019829//cation-transporting ATPase activity;GO:0015078//hydrogen ion transmembrane transporter activity;GO:0032559;GO:0019899//enzyme binding	gi|15219234|ref|NP_178011.1|/0/V-type proton ATPase catalytic subunit A [Arabidopsis thaliana]
AT3G09940.1	-1.49635	GO:0016655//oxidoreductase activity, acting on NAD(P)H, quinone or similar compound as acceptor;GO:0050662//coenzyme binding	gi|18398691|ref|NP_566361.1|/0/monodehydroascorbate reductase (NADH) [Arabidopsis thaliana]
AT2G01530.1	-1.49757	GO:0046914//transition metal ion binding	gi|18379244|ref|NP_565265.1|/1.23956e-86/MLP-like protein 329 [Arabidopsis thaliana]
AT3G14420.2	-1.49987	GO:0003973//(S)-2-hydroxy-acid oxidase activity;GO:0000166//nucleotide binding	gi|15231850|ref|NP_188060.1|/0/peroxisomal (S)-2-hydroxy-acid oxidase GLO1 [Arabidopsis thaliana]
AT2G46740.1	-1.50533	GO:0016899//oxidoreductase activity, acting on the CH-OH group of donors, oxygen as acceptor;GO:0050662//coenzyme binding	gi|15226431|ref|NP_182197.1|/0/D-arabinono-1,4-lactone oxidase-like protein [Arabidopsis thaliana]
AT4G14740.1	-1.51048	GO:0005543//phospholipid binding	gi|332658090|gb|AEE83490.1|/2.17737e-176/uncharacterized protein AT4G14740 [Arabidopsis thaliana]
AT2G34090.1	-1.51137	-	gi|30685922|ref|NP_180956.2|/0/maternal effect embryo arrest 18 protein [Arabidopsis thaliana]
AT1G53310.3	-1.51839	GO:0046872//metal ion binding;GO:0004611//phosphoenolpyruvate carboxykinase activity;GO:0016628//oxidoreductase activity, acting on the CH-CH group of donors, NAD or NADP as acceptor	gi|15219272|ref|NP_175738.1|/0/phosphoenolpyruvate carboxylase 1 [Arabidopsis thaliana]
AT2G45380.2	-1.52496	-	gi|79595878|ref|NP_850433.2|/4.94783e-137/uncharacterized protein [Arabidopsis thaliana]
AT4G36090.1	-1.527	-	gi|79326344|ref|NP_001031794.1|/0/oxidoreductase, 2OG-Fe(II) oxygenase family protein [Arabidopsis thaliana]
AT5G52030.1	-1.5294	-	gi|42573660|ref|NP_974926.1|/0/TraB family protein [Arabidopsis thaliana]
AT1G48030.2	-1.53356	GO:0016668//oxidoreductase activity, acting on a sulfur group of donors, NAD(P) as acceptor;GO:0046914//transition metal ion binding;GO:0050662//coenzyme binding;GO:0032559	gi|15221044|ref|NP_175237.1|/0/dihydrolipoyl dehydrogenase 1 [Arabidopsis thaliana]
AT5G47720.3	-1.5338	GO:0016453	gi|30695277|ref|NP_851150.1|/0/acetoacetyl-CoA thiolase 1 [Arabidopsis thaliana]
AT3G21175.2	-1.54113	GO:0046914//transition metal ion binding;GO:0003677//DNA binding;GO:0001071//nucleic acid binding transcription factor activity	gi|30686115|ref|NP_850618.1|/2.87986e-162/GATA transcription factor 24 [Arabidopsis thaliana]
AT5G59210.1	-1.54208	-	gi|30697185|ref|NP_851219.1|/0/myosin heavy chain-related protein [Arabidopsis thaliana]
AT5G46890.1	-1.56846	GO:0005488//binding	gi|15237964|ref|NP_199500.1|/2.19217e-53/bifunctional inhibitor/lipid-transfer protein/seed storage 2S albumin superfamily protein [Arabidopsis thaliana]
AT4G06634.1	-1.57198	GO:0046914//transition metal ion binding	gi|30680251|ref|NP_849323.1|/0/C2H2-type zinc finger transcription factor [Arabidopsis thaliana]
AT4G13390.1	-1.57664	-	gi|15235698|ref|NP_193075.1|/1.95146e-26/Proline-rich extensin-like family protein [Arabidopsis thaliana]
AT3G16340.2	-1.57898	GO:0017111//nucleoside-triphosphatase activity;GO:0032559	gi|334185395|ref|NP_001189911.1|/0/p-coumaryl alcohol exporter [Arabidopsis thaliana]
AT4G08395.1	-1.58013	-	gi|22328488|ref|NP_680659.1|/7.0017e-121/uncharacterized protein [Arabidopsis thaliana]
AT4G23700.1	-1.58038	GO:0015299//solute:hydrogen antiporter activity	gi|15236572|ref|NP_194101.1|/0/cation/H(+) antiporter 17 [Arabidopsis thaliana]
AT1G42430.2	-1.58688	-	gi|334183065|ref|NP_001185147.1|/0/uncharacterized protein [Arabidopsis thaliana]
AT3G61060.1	-1.59427	GO:0005488//binding	gi|30695337|ref|NP_567108.2|/3.66125e-170/phloem protein 2-A13 [Arabidopsis thaliana]
AT1G50440.2	-1.59441	GO:0046914//transition metal ion binding	gi|18403075|ref|NP_564569.1|/3.84605e-137/RING/FYVE/PHD zinc finger-containing protein [Arabidopsis thaliana]
AT5G59950.2	-1.60454	GO:0005488//binding	gi|42573738|ref|NP_974965.1|/3.00756e-84/RNA recognition motif-containing protein [Arabidopsis thaliana]
AT1G29040.2	-1.60691	-	gi|30690579|ref|NP_849726.1|/1.53309e-85/uncharacterized protein [Arabidopsis thaliana]
AT2G20900.3	-1.60759	GO:0016301//kinase activity	gi|18399515|ref|NP_565492.1|/0/diacylglycerol kinase 5 [Arabidopsis thaliana]
AT1G05170.2	-1.61396	GO:0016758//transferase activity, transferring hexosyl groups	gi|221222586|sp|A8MRC7.1|B3GT2_ARATH/0/RecName: Full=Probable beta-1,3-galactosyltransferase 2 [Arabidopsis thaliana]
AT1G58180.4	-1.61644	GO:0046914//transition metal ion binding;GO:0016836//hydro-lyase activity	gi|30696223|ref|NP_176114.2|/1.22921e-166/beta carbonic anhydrase 6 [Arabidopsis thaliana]
AT4G32330.2	-1.61714	-	gi|42573125|ref|NP_974659.1|/0/TPX2 (targeting protein for Xklp2) protein family [Arabidopsis thaliana]
AT2G39300.1	-1.63021	-	gi|240254606|ref|NP_181462.4|/0/uncharacterized protein [Arabidopsis thaliana]
AT1G30400.2	-1.63035	GO:0017111//nucleoside-triphosphatase activity;GO:0015405;GO:0032559	gi|15220735|ref|NP_174329.1|/0/glutathione S-conjugate transporting ATPase [Arabidopsis thaliana]
AT5G53490.2	-1.64147	GO:0005488//binding	gi|30696347|ref|NP_200161.2|/1.47023e-120/thylakoid lumenal protein-17.4 [Arabidopsis thaliana]
AT1G02850.5	-1.64386	GO:0016798//hydrolase activity, acting on glycosyl bonds;GO:0043167//ion binding	gi|186478072|ref|NP_001117217.1|/0/beta glucosidase 11 [Arabidopsis thaliana]
AT5G58370.2	-1.64537	GO:0032561//guanyl ribonucleotide binding	gi|42573726|ref|NP_974959.1|/0/P-loop containing nucleoside triphosphate hydrolases superfamily protein [Arabidopsis thaliana]
AT5G11700.2	-1.64572	-	gi|334187625|ref|NP_001154709.2|/0/uncharacterized protein [Arabidopsis thaliana]
AT3G01150.1	-1.64656	GO:0003676//nucleic acid binding	gi|15232047|ref|NP_186764.1|/0/polypyrimidine tract-binding protein 1 [Arabidopsis thaliana]
AT1G64610.1	-1.64695	-	gi|15217686|ref|NP_176642.1|/0/WD40 domain-containing protein [Arabidopsis thaliana]
AT3G02150.2	-1.64705	-	gi|30678498|ref|NP_850501.1|/2.61043e-174/transcription factor TCP13 [Arabidopsis thaliana]
AT4G37070.2	-1.64757	GO:0016298//lipase activity	gi|2632059|emb|CAA05628.1|/0/patatin-like protein [Arabidopsis thaliana]
AT1G43850.1	-1.6477	GO:0003676//nucleic acid binding;GO:0046983//protein dimerization activity	gi|15218544|ref|NP_175051.1|/0/SEUSS transcriptional co-regulator [Arabidopsis thaliana]
AT5G56530.2	-1.6555	-	gi|15241244|ref|NP_200464.1|/0/uncharacterized protein [Arabidopsis thaliana]
AT5G28020.6	-1.67006	GO:0016835//carbon-oxygen lyase activity;GO:0048037//cofactor binding	gi|15241111|ref|NP_198154.1|/1.22471e-166/cysteine synthase D2 [Arabidopsis thaliana]
AT4G32920.3	-1.67807	-	gi|18418116|ref|NP_567910.1|/0/glycine-rich protein [Arabidopsis thaliana]
AT5G63880.1	-1.684	-	gi|10177676|dbj|BAB11036.1|/1.18841e-157/unnamed protein product [Arabidopsis thaliana]
AT1G69740.2	-1.69936	GO:0043169//cation binding;GO:0016836//hydro-lyase activity	gi|12229846|sp|Q9SFH9.1|HEM21_ARATH/0/RecName: Full=Delta-aminolevulinic acid dehydratase 1, chloroplastic; Short=ALADH1; AltName: Full=Porphobilinogen synthase; Flags: Precursor [Arabidopsis thaliana]
AT2G23310.1	-1.70098	-	gi|18400234|ref|NP_565550.1|/1.47154e-107/protein RER1C1 [Arabidopsis thaliana]
AT1G80030.3	-1.70109	GO:0043169//cation binding;GO:0005515//protein binding;GO:0032559	gi|18412605|ref|NP_565227.1|/0/molecular chaperone Hsp40/DnaJ-like protein [Arabidopsis thaliana]
AT3G48090.2	-1.70139	GO:0060089;GO:0005488//binding	gi|15228337|ref|NP_190392.1|/0/enhanced disease susceptibility 1 protein [Arabidopsis thaliana]
AT5G06950.1	-1.70361	GO:0001071//nucleic acid binding transcription factor activity;GO:0003677//DNA binding;GO:0005515//protein binding	gi|15240216|ref|NP_196312.1|/5.78994e-144/transcription factor TGA2 [Arabidopsis thaliana]
AT5G50950.2	-1.70655	GO:0005488//binding;GO:0016836//hydro-lyase activity	gi|15241331|ref|NP_199908.1|/0/fumarate hydratase 2 [Arabidopsis thaliana]
AT5G45500.2	-1.70843	-	gi|186529624|ref|NP_199363.3|/0/RNI-like superfamily protein [Arabidopsis thaliana]
AT3G05165.3	-1.71429	GO:0005402//cation:sugar symporter activity	gi|18397141|ref|NP_566248.1|/0/Major facilitator superfamily protein [Arabidopsis thaliana]
AT1G19350.3	-1.72739	GO:0003676//nucleic acid binding;GO:0001071//nucleic acid binding transcription factor activity	gi|42571545|ref|NP_973863.1|/1.21852e-158/protein brassinazole-resistant 2 [Arabidopsis thaliana]
AT4G00560.2	-1.72947	GO:0016616//oxidoreductase activity, acting on the CH-OH group of donors, NAD or NADP as acceptor	gi|30678677|ref|NP_191965.2|/4.39009e-155/NAD(P)-binding Rossmann-fold superfamily protein [Arabidopsis thaliana]
AT5G19890.1	-1.74363	GO:0016209//antioxidant activity;GO:0005506//iron ion binding;GO:0003824//catalytic activity	gi|18420061|ref|NP_568385.1|/0/peroxidase 59 [Arabidopsis thaliana]
AT3G02065.2	-1.74593	GO:0032559;GO:0042623//ATPase activity, coupled	gi|42572227|ref|NP_974208.1|/0/DEAD-box ATP-dependent RNA helicase 41 [Arabidopsis thaliana]
AT2G01320.3	-1.74664	GO:0017111//nucleoside-triphosphatase activity;GO:0032559	gi|30677907|ref|NP_849922.1|/0/ABC transporter G family member 7 [Arabidopsis thaliana]
AT4G34310.1	-1.75055	GO:0016787//hydrolase activity	gi|42567382|ref|NP_195157.2|/0/alpha/beta-Hydrolases superfamily protein [Arabidopsis thaliana]
AT5G36170.3	-1.75144	GO:0003747//translation release factor activity	gi|30692908|ref|NP_851096.1|/0/protein high chlorophyll fluorescent 109 [Arabidopsis thaliana]
AT1G74910.2	-1.76164	GO:0016772//transferase activity, transferring phosphorus-containing groups	gi|15222037|ref|NP_177629.1|/0/ADP-glucose pyrophosphorylase family protein [Arabidopsis thaliana]
AT3G10710.1	-1.76487	GO:0030234//enzyme regulator activity	gi|15228355|ref|NP_187682.1|/0/root hair specific 12 [Arabidopsis thaliana]
AT3G25900.3	-1.76515	GO:0008172	gi|334185631|ref|NP_001189977.1|/1.55405e-172/homocysteine S-methyltransferase 1 [Arabidopsis thaliana]
AT1G44910.2	-1.77657	GO:0019899//enzyme binding	gi|186489050|ref|NP_001117438.1|/0/pre-mRNA-processing protein 40A [Arabidopsis thaliana]
AT5G20920.2	-1.78105	GO:0008135//translation factor activity, nucleic acid binding	gi|42573441|ref|NP_974817.1|/1.73515e-141/translation initiation factor eIF-2 beta subunit [Arabidopsis thaliana]
AT3G15095.2	-1.78566	-	gi|227206194|dbj|BAH57152.1|/0/AT3G15095 [Arabidopsis thaliana]
AT3G59060.4	-1.78569	GO:0003676//nucleic acid binding;GO:0001071//nucleic acid binding transcription factor activity	gi|30694924|ref|NP_191465.3|/0/transcription factor PIF5 [Arabidopsis thaliana]
AT2G01830.2	-1.79477	GO:0019901//protein kinase binding;GO:0016791//phosphatase activity;GO:0009784//transmembrane receptor histidine kinase activity;GO:0032559	gi|30677959|ref|NP_849925.1|/0/histidine kinase 4 [Arabidopsis thaliana]
AT3G27325.2	-1.80735	GO:0016787//hydrolase activity	gi|334185654|ref|NP_001189986.1|/0/hydrolase [Arabidopsis thaliana]
AT1G66330.1	-1.81543	-	gi|18408486|ref|NP_564872.1|/0/protein AAF [Arabidopsis thaliana]
AT4G27440.2	-1.82306	GO:0016628//oxidoreductase activity, acting on the CH-CH group of donors, NAD or NADP as acceptor	gi|15234129|ref|NP_194474.1|/0/light-dependent NADPH:protochlorophyllide oxidoreductase B [Arabidopsis thaliana]
AT1G70580.2	-1.83271	GO:0016755;GO:0047635;GO:0016846//carbon-sulfur lyase activity;GO:0048037//cofactor binding	gi|15223186|ref|NP_177215.1|/0/glutamate--glyoxylate aminotransferase 2 [Arabidopsis thaliana]
AT1G02500.2	-1.8372	GO:0046914//transition metal ion binding;GO:0016765//transferase activity, transferring alkyl or aryl (other than methyl) groups;GO:0032559	gi|15217781|ref|NP_171751.1|/0/S-adenosylmethionine synthetase 1 [Arabidopsis thaliana]
AT3G16390.1	-1.83912	GO:0030246//carbohydrate binding	gi|18401112|ref|NP_566545.1|/0/Nitrile-specifier protein 3 [Arabidopsis thaliana]
AT2G29350.1	-1.85232	GO:0016616//oxidoreductase activity, acting on the CH-OH group of donors, NAD or NADP as acceptor	gi|15227075|ref|NP_180496.1|/5.84793e-151/senescence-associated protein 13 [Arabidopsis thaliana]
AT1G22750.1	-1.86182	-	gi|3287685|gb|AAC25513.1|/5.29231e-164/Strong similarity to hypothetical protein gb|Y09823 from A. thaliana. ESTs gb|T76118, gb|T04263 and gb|ATYU9823 come from this gene [Arabidopsis thaliana]
AT5G14060.2	-1.86455	GO:0031406//carboxylic acid binding;GO:0016774//phosphotransferase activity, carboxyl group as acceptor	gi|15241295|ref|NP_196910.1|/0/aspartokinase 2 [Arabidopsis thaliana]
AT2G18915.2	-1.86469	GO:0005488//binding;GO:0060089	gi|30680520|ref|NP_849983.1|/0/LOV KELCH protein 2 [Arabidopsis thaliana]
AT5G42420.1	-1.8654	-	gi|15238957|ref|NP_199057.1|/3.39513e-158/Nucleotide-sugar transporter family protein [Arabidopsis thaliana]
AT3G52140.2	-1.87552	-	gi|334185917|ref|NP_001190066.1|/0/tetratricopeptide repeat (TPR)-containing protein [Arabidopsis thaliana]
AT1G51200.2	-1.87559	GO:0003676//nucleic acid binding;GO:0046914//transition metal ion binding	gi|18403408|ref|NP_564585.1|/6.01873e-78/zinc finger A20 and AN1 domain-containing stress-associated protein 2 [Arabidopsis thaliana]
AT3G56930.1	-1.87971	GO:0016628//oxidoreductase activity, acting on the CH-CH group of donors, NAD or NADP as acceptor;GO:0046914//transition metal ion binding	gi|75264563|sp|Q9M1K5.1|ZDH13_ARATH/0/RecName: Full=Probable protein S-acyltransferase 4; AltName: Full=Probable palmitoyltransferase At3g56930; AltName: Full=Zinc finger DHHC domain-containing protein At3g56930 [Arabidopsis thaliana]
AT5G60300.1	-1.88093	GO:0030246//carbohydrate binding;GO:0004672//protein kinase activity;GO:0032559	gi|15239263|ref|NP_200838.1|/0/L-type lectin-domain containing receptor kinase I.9 [Arabidopsis thaliana]
AT2G43570.1	-1.88182	GO:0004553//hydrolase activity, hydrolyzing O-glycosyl compounds;GO:0030247//polysaccharide binding	gi|2281113|gb|AAB64049.1|/2.13784e-158/endochitinase isolog [Arabidopsis thaliana]
AT5G45030.1	-1.88194	-	gi|15241646|ref|NP_199316.1|/0/trypsin-like protein [Arabidopsis thaliana]
AT3G44326.1	-1.88825	-	gi|79314133|ref|NP_001030807.1|/0/F-box protein [Arabidopsis thaliana]
AT1G80940.2	-1.8974	-	gi|18412916|ref|NP_565248.1|/3.47144e-101/uncharacterized protein [Arabidopsis thaliana]
AT1G43650.1	-1.89901	-	gi|30693682|ref|NP_175030.2|/9.08834e-157/nodulin MtN21 /EamA-like transporter protein [Arabidopsis thaliana]
AT1G54920.3	-1.89931	-	gi|334183321|ref|NP_001185229.1|/0/uncharacterized protein [Arabidopsis thaliana]
AT4G09980.2	-1.9003	GO:0008168//methyltransferase activity	gi|145340055|ref|NP_567348.2|/0/methyltransferase-like protein 1 [Arabidopsis thaliana]
AT2G15280.1	-1.90288	-	gi|30679374|ref|NP_179130.2|/3.62687e-94/reticulon-like protein B10 [Arabidopsis thaliana]
AT2G02450.2	-1.9046	-	gi|30678002|ref|NP_565284.3|/0/protein LONG VEGETATIVE PHASE 1 [Arabidopsis thaliana]
AT3G06550.3	-1.91247	-	gi|186509847|ref|NP_001118592.1|/0/O-acetyltransferase family protein [Arabidopsis thaliana]
AT2G47060.5	-1.91806	GO:0004702//receptor signaling protein serine/threonine kinase activity;GO:0032559	gi|334184958|ref|NP_001189766.1|/0/Pto-interacting 1-4 [Arabidopsis thaliana]
AT4G22610.1	-1.92148	GO:0005488//binding	gi|15235718|ref|NP_193992.1|/1.19622e-66/protease inhibitor/seed storage/lipid transfer family protein [Arabidopsis thaliana]
AT4G31150.2	-1.92703	GO:0046872//metal ion binding;GO:0004518//nuclease activity	gi|42573103|ref|NP_974648.1|/1.12968e-149/endonuclease V family protein [Arabidopsis thaliana]
AT4G12545.1	-1.93169	GO:0005488//binding	gi|30682157|ref|NP_849366.1|/9.08253e-56/Bifunctional inhibitor/lipid-transfer protein/seed storage 2S albumin superfamily protein [Arabidopsis thaliana]
AT1G10590.2	-1.93998	-	gi|30681801|ref|NP_849633.1|/1.32322e-74/nucleic acid-binding, OB-fold-like protein [Arabidopsis thaliana]
AT5G14420.3	-1.94871	GO:0046914//transition metal ion binding	gi|15241400|ref|NP_196946.1|/0/E3 ubiquitin-protein ligase RGLG2 [Arabidopsis thaliana]
AT5G09820.1	-1.95953	-	gi|75102996|sp|Q5M755.1|PAP7_ARATH/2.83414e-136/RecName: Full=Probable plastid-lipid-associated protein 7, chloroplastic; AltName: Full=Fibrillin-5; Flags: Precursor [Arabidopsis thaliana]
AT1G66920.2	-1.96347	GO:0004672//protein kinase activity;GO:0032559	gi|334183686|ref|NP_001185332.1|/0/putative serine/threonine protein kinase [Arabidopsis thaliana]
AT3G19580.2	-1.98334	GO:0046914//transition metal ion binding;GO:0003676//nucleic acid binding;GO:0001071//nucleic acid binding transcription factor activity	gi|15230889|ref|NP_188592.1|/1.09244e-122/zinc-finger protein 2 [Arabidopsis thaliana]
AT3G57630.2	-1.98376	-	gi|42572713|ref|NP_974452.1|/0/exostosin family protein [Arabidopsis thaliana]
AT2G22990.6	-2.00774	GO:0016753;GO:0004180//carboxypeptidase activity	gi|30681910|ref|NP_850035.1|/0/sinapoylglucose:malate sinapoyltransferase [Arabidopsis thaliana]
AT1G29400.2	-2.01174	GO:0003676//nucleic acid binding	gi|30690712|ref|NP_174233.2|/0/MEI2-like protein 5 [Arabidopsis thaliana]
AT5G25630.2	-2.01188	-	gi|334187948|ref|NP_001190400.1|/0/pentatricopeptide repeat-containing protein [Arabidopsis thaliana]
AT5G06980.2	-2.01555	-	gi|30681695|ref|NP_850785.1|/6.66766e-147/uncharacterized protein [Arabidopsis thaliana]
AT1G71220.2	-2.01721	GO:0035251//UDP-glucosyltransferase activity	gi|334183827|ref|NP_001185370.1|/0/UDP-glucose:glycoprotein glucosyltransferase [Arabidopsis thaliana]
AT4G03000.2	-2.02272	GO:0046914//transition metal ion binding	gi|42566260|ref|NP_192209.2|/0/putative E3 ubiquitin-protein ligase RF298 [Arabidopsis thaliana]
AT4G32640.2	-2.023	GO:0046914//transition metal ion binding	gi|334187094|ref|NP_194990.5|/0/sec24-like transport protein [Arabidopsis thaliana]
AT3G48050.1	-2.02767	GO:0003676//nucleic acid binding	gi|186510768|ref|NP_190388.2|/0/protein SUO [Arabidopsis thaliana]
AT5G60170.1	-2.02954	GO:0003676//nucleic acid binding;GO:0046914//transition metal ion binding	gi|110737331|dbj|BAF00611.1|/0/hypothetical protein [Arabidopsis thaliana]
AT3G26060.2	-2.04693	GO:0016209//antioxidant activity;GO:0005488//binding;GO:0016705//oxidoreductase activity, acting on paired donors, with incorporation or reduction of molecular oxygen	gi|334185637|ref|NP_001189979.1|/1.75629e-96/peroxiredoxin Q [Arabidopsis thaliana]
AT1G61140.1	-2.05063	GO:0017111//nucleoside-triphosphatase activity;GO:0046914//transition metal ion binding;GO:0003676//nucleic acid binding;GO:0032559	gi|186492170|ref|NP_176309.2|/0/protein EMBRYO SAC DEVELOPMENT ARREST 16 [Arabidopsis thaliana]
AT5G58800.1	-2.05298	GO:0003824//catalytic activity;GO:0000166//nucleotide binding	gi|22327957|ref|NP_200688.2|/2.1641e-108/quinone reductase-like protein [Arabidopsis thaliana]
AT1G16270.2	-2.05431	GO:0004672//protein kinase activity;GO:0032559	gi|15219183|ref|NP_173077.1|/0/octicosapeptide/Phox/Bem1p domain-containing protein kinase [Arabidopsis thaliana]
AT1G70000.2	-2.05889	GO:0003676//nucleic acid binding;GO:0001071//nucleic acid binding transcription factor activity	gi|15222521|ref|NP_177158.1|/5.33805e-116/myb-like transcription factor [Arabidopsis thaliana]
AT2G26980.3	-2.06359	GO:0004674//protein serine/threonine kinase activity;GO:0032559	gi|79592682|ref|NP_850095.2|/0/CBL-interacting serine/threonine-protein kinase 3 [Arabidopsis thaliana]
AT5G20950.2	-2.07361	GO:0015926//glucosidase activity	gi|22326920|ref|NP_197595.2|/0/glycosyl hydrolase family protein [Arabidopsis thaliana]
AT5G04480.1	-2.07455	-	gi|18414574|ref|NP_568137.1|/0/UDP-glycosyltransferase family protein [Arabidopsis thaliana]
AT3G57020.2	-2.08352	GO:0016843	gi|79315403|ref|NP_001030876.1|/0/calcium-dependent phosphotriesterase superfamily protein [Arabidopsis thaliana]
AT2G36480.2	-2.08489	GO:0046914//transition metal ion binding	gi|334184725|ref|NP_001154556.2|/0/ENTH/VHS-like protein [Arabidopsis thaliana]
AT1G06040.2	-2.08496	GO:0046914//transition metal ion binding;GO:0003676//nucleic acid binding;GO:0001071//nucleic acid binding transcription factor activity	gi|15221367|ref|NP_172094.1|/3.82914e-125/salt tolerance protein [Arabidopsis thaliana]
AT3G18100.2	-2.08646	GO:0003676//nucleic acid binding	gi|18401769|ref|NP_566597.1|/0/myb domain protein 4r1 [Arabidopsis thaliana]
AT1G80640.2	-2.09787	GO:0016301//kinase activity;GO:0032559	gi|42563378|ref|NP_178179.2|/0/probable receptor-like protein kinase [Arabidopsis thaliana]
AT4G34100.1	-2.09954	GO:0046914//transition metal ion binding	gi|145352486|ref|NP_195136.3|/0/probable E3 ubiquitin ligase SUD1 [Arabidopsis thaliana]
AT1G20640.2	-2.11042	GO:0001071//nucleic acid binding transcription factor activity	gi|15217991|ref|NP_173488.1|/0/nodule inception protein-like protein 4 [Arabidopsis thaliana]
AT4G39370.1	-2.12416	GO:0019783//small conjugating protein-specific protease activity;GO:0016790//thiolester hydrolase activity	gi|18420436|ref|NP_568058.1|/0/ubiquitin carboxyl-terminal hydrolase 27 [Arabidopsis thaliana]
AT5G04130.2	-2.14296	GO:0003916//DNA topoisomerase activity;GO:0032559	gi|30680397|ref|NP_850762.1|/0/DNA gyrase subunit B [Arabidopsis thaliana]
AT1G18070.2	-2.17503	GO:0017111//nucleoside-triphosphatase activity;GO:0032561//guanyl ribonucleotide binding;GO:0008079//translation termination factor activity	gi|15220940|ref|NP_173247.1|/0/translation elongation factor EF1A/initiation factor IF2gamma family protein [Arabidopsis thaliana]
AT5G20040.2	-2.18122	GO:0016765//transferase activity, transferring alkyl or aryl (other than methyl) groups;GO:0032559	gi|22326902|ref|NP_568390.2|/0/tRNA isopentenyltransferase AtIPT9 [Arabidopsis thaliana]
AT2G03720.1	-2.19187	-	gi|674240756|gb|KFK33521.1|/6.45546e-112/hypothetical protein AALP_AA5G023800 [Arabis alpina]
AT3G54320.3	-2.22571	GO:0003676//nucleic acid binding;GO:0001071//nucleic acid binding transcription factor activity	gi|79444413|ref|NP_191000.3|/2.28204e-174/ethylene-responsive transcription factor WRI1 [Arabidopsis thaliana]
AT5G67540.2	-2.23406	GO:0016798//hydrolase activity, acting on glycosyl bonds	gi|42573824|ref|NP_975008.1|/0/Arabinanase/levansucrase/invertase [Arabidopsis thaliana]
AT2G45010.2	-2.24135	-	gi|18406687|ref|NP_566033.1|/7.85979e-120/PLAC8 family protein [Arabidopsis thaliana]
AT1G06640.2	-2.24697	GO:0016706//oxidoreductase activity, acting on paired donors, with incorporation or reduction of molecular oxygen, 2-oxoglutarate as one donor, and incorporation of one atom each of oxygen into both donors	gi|6692693|gb|AAF24827.1|AC007592_20/0/F12K11.6 [Arabidopsis thaliana]
AT5G41100.1	-2.25376	-	gi|30693740|ref|NP_851112.1|/0/uncharacterized protein [Arabidopsis thaliana]
AT5G09740.2	-2.26878	GO:0004468//lysine N-acetyltransferase activity;GO:0046914//transition metal ion binding;GO:0001071//nucleic acid binding transcription factor activity	gi|145334353|ref|NP_001078558.1|/0/MYST-like histone acetyltransferase 2 [Arabidopsis thaliana]
AT1G79820.1	-2.27462	GO:0022891//substrate-specific transmembrane transporter activity	gi|117940111|sp|Q2V4B9.2|PLST3_ARATH/0/RecName: Full=Probable plastidic glucose transporter 3 [Arabidopsis thaliana]
AT3G62800.3	-2.28314	GO:0003723//RNA binding	gi|238480134|ref|NP_001154686.1|/0/double-stranded-RNA-binding protein 4 [Arabidopsis thaliana]
AT3G60280.1	-2.29299	GO:0046914//transition metal ion binding	gi|15232289|ref|NP_191587.1|/3.46471e-61/uclacyanin 3 [Arabidopsis thaliana]
AT3G60250.1	-2.2956	GO:0019207//kinase regulator activity;GO:0005515//protein binding;GO:0004672//protein kinase activity	gi|15232283|ref|NP_191584.1|/5.4704e-134/casein kinase 2 subunit beta-3 [Arabidopsis thaliana]
AT1G28600.2	-2.30743	GO:0016788//hydrolase activity, acting on ester bonds	gi|15218731|ref|NP_174182.1|/0/GDSL esterase/lipase [Arabidopsis thaliana]
AT1G76280.3	-2.30844	-	gi|334183937|ref|NP_001185409.1|/0/pentatricopeptide repeat-containing protein [Arabidopsis thaliana]
AT3G29250.2	-2.3225	GO:0003824//catalytic activity;GO:0046914//transition metal ion binding	gi|9293918|dbj|BAB01821.1|/1.96195e-141/alcohol dehydrogenase-like protein [Arabidopsis thaliana]
AT3G05230.2	-2.32721	GO:0016787//hydrolase activity	gi|18397160|ref|NP_566250.1|/2.38978e-65/Signal peptidase complex subunit 3A [Arabidopsis thaliana]
AT2G34900.2	-2.33996	-	gi|30686240|ref|NP_181036.2|/0/transcription factor GTE1 [Arabidopsis thaliana]
AT5G03330.1	-2.34379	GO:0070011//peptidase activity, acting on L-amino acid peptides	gi|15242721|ref|NP_195953.1|/0/Cysteine proteinases superfamily protein [Arabidopsis thaliana]
AT5G49470.3	-2.34953	GO:0060089;GO:0004672//protein kinase activity;GO:0032559	gi|334188283|ref|NP_001190501.1|/0/PAS domain-containing protein tyrosine kinase [Arabidopsis thaliana]
AT3G56210.5	-2.35879	-	gi|334186014|ref|NP_001190103.1|/3.35049e-96/ARM repeat superfamily protein [Arabidopsis thaliana]
AT1G78000.1	-2.36712	GO:0015291//secondary active transmembrane transporter activity;GO:0015103//inorganic anion transmembrane transporter activity	gi|18411776|ref|NP_565166.1|/0/sulfate transporter 1;2 [Arabidopsis thaliana]
AT2G31810.3	-2.37109	GO:0031406//carboxylic acid binding;GO:0016744	gi|30685076|ref|NP_850174.1|/0/ACT domain-containing small subunit of acetolactate synthase protein [Arabidopsis thaliana]
AT5G51630.3	-2.37504	GO:0004872//receptor activity;GO:0016462//pyrophosphatase activity;GO:0032559	gi|334188321|ref|NP_001190516.1|/0/TIR-NBS-LRR class disease resistance protein [Arabidopsis thaliana]
AT4G34265.2	-2.37504	-	gi|42573167|ref|NP_974680.1|/1.02986e-23/uncharacterized protein [Arabidopsis thaliana]
AT2G02730.2	-2.37517	-	gi|15227027|ref|NP_178376.1|/1.17969e-138/uncharacterized protein [Arabidopsis thaliana]
AT4G21840.1	-2.37814	GO:0016671//oxidoreductase activity, acting on a sulfur group of donors, disulfide as acceptor	gi|15234621|ref|NP_193915.1|/2.2483e-74/methionine sulfoxide reductase B8 [Arabidopsis thaliana]
AT2G34630.1	-2.40028	GO:0004659//prenyltransferase activity	gi|20260214|gb|AAM13005.1|/0/putative trans-prenyltransferase [Arabidopsis thaliana]
AT1G68920.2	-2.41504	GO:0001071//nucleic acid binding transcription factor activity	gi|15221563|ref|NP_177058.1|/0/transcription factor bHLH49 [Arabidopsis thaliana]
AT3G29360.2	-2.44943	GO:0000166//nucleotide binding;GO:0016616//oxidoreductase activity, acting on the CH-OH group of donors, NAD or NADP as acceptor	gi|75273347|sp|Q9LIA8.1|UGDH2_ARATH/0/RecName: Full=UDP-glucose 6-dehydrogenase 2; Short=UDP-Glc dehydrogenase 2; Short=UDP-GlcDH 2; Short=UDPGDH 2; AltName: Full=At-UGD2 [Arabidopsis thaliana]
AT2G32700.1	-2.45036	GO:0016740//transferase activity;GO:0043566//structure-specific DNA binding	gi|18403052|ref|NP_565749.1|/0/WD40 repeat protein MUCILAGE-MODIFIED 1 [Arabidopsis thaliana]
AT1G22930.2	-2.46232	-	gi|15219971|ref|NP_173706.1|/0/T-complex protein 11 [Arabidopsis thaliana]
AT5G62790.2	-2.46439	GO:0043169//cation binding;GO:0016616//oxidoreductase activity, acting on the CH-OH group of donors, NAD or NADP as acceptor	gi|334188583|ref|NP_001190600.1|/0/1-deoxy-D-xylulose 5-phosphate reductoisomerase [Arabidopsis thaliana]
AT1G80000.2	-2.4746	-	gi|5902379|gb|AAD55481.1|AC009322_21/0/Unknown protein [Arabidopsis thaliana]
AT1G09530.1	-2.48861	GO:0003676//nucleic acid binding;GO:0001071//nucleic acid binding transcription factor activity;GO:0005515//protein binding	gi|15217533|ref|NP_172424.1|/0/transcription factor PIF3 [Arabidopsis thaliana]
AT2G02570.1	-2.49265	GO:0003676//nucleic acid binding	gi|30678010|ref|NP_178361.2|/4.98827e-161/nucleic acid binding/RNA binding protein [Arabidopsis thaliana]
AT1G79670.2	-2.51722	GO:0016301//kinase activity	gi|30699443|ref|NP_849908.1|/0/wall-associated receptor kinase-like 22 [Arabidopsis thaliana]
AT1G75230.2	-2.52071	-	gi|42572113|ref|NP_974147.1|/0/DNA glycosylase superfamily protein [Arabidopsis thaliana]
AT4G33740.2	-2.53472	-	gi|238481060|ref|NP_001154285.1|/1.56849e-126/uncharacterized protein [Arabidopsis thaliana]
AT5G54290.2	-2.55846	-	gi|334188385|ref|NP_001190537.1|/0/cytochrome c-type biogenesis ccda-like chloroplastic protein [Arabidopsis thaliana]
AT3G08680.1	-2.56478	GO:0016301//kinase activity;GO:0032559	gi|15231955|ref|NP_187480.1|/0/leucine-rich repeat protein kinase family protein [Arabidopsis thaliana]
AT3G12600.2	-2.58496	GO:0003824//catalytic activity	gi|145332371|ref|NP_001078142.1|/3.26389e-86/nudix hydrolase-like protein 16 [Arabidopsis thaliana]
AT2G28550.3	-2.58907	GO:0003676//nucleic acid binding;GO:0001071//nucleic acid binding transcription factor activity	gi|334184539|ref|NP_001189625.1|/0/TARGET OF EARLY ACTIVATION TAGGED 1 [Arabidopsis thaliana]
AT3G10350.2	-2.59182	GO:0003824//catalytic activity;GO:0032559	gi|334185217|ref|NP_001189855.1|/0/P-loop containing nucleoside triphosphate hydrolases superfamily protein [Arabidopsis thaliana]
AT2G05440.1	-2.59356	-	-
AT5G07940.3	-2.59694	-	gi|15241462|ref|NP_196411.1|/0/uncharacterized protein [Arabidopsis thaliana]
AT2G33310.2	-2.63144	GO:0001071//nucleic acid binding transcription factor activity;GO:0005515//protein binding	gi|30685642|ref|NP_850205.1|/2.28046e-91/auxin-responsive protein IAA13 [Arabidopsis thaliana]
AT5G26780.3	-2.64163	GO:0046914//transition metal ion binding;GO:0016742//hydroxymethyl-, formyl- and related transferase activity;GO:0048037//cofactor binding	gi|30690400|ref|NP_851081.1|/0/serine hydroxymethyltransferase 2 [Arabidopsis thaliana]
AT2G05440.6	-2.648	-	-
AT5G19000.2	-2.65115	GO:0005515//protein binding	gi|334187759|ref|NP_001190334.1|/0/BTB-POZ and math domain-containing protein [Arabidopsis thaliana]
AT1G23950.4	-2.67807	-	gi|42571627|ref|NP_973904.1|/0/uncharacterized protein [Arabidopsis thaliana]
AT1G55860.1	-2.67974	GO:0019787//small conjugating protein ligase activity	gi|334183359|ref|NP_175982.2|/0/ubiquitin-protein ligase 1 [Arabidopsis thaliana]
AT5G01670.2	-2.68161	GO:0003824//catalytic activity	gi|30679359|ref|NP_850750.1|/0/putative aldose reductase [Arabidopsis thaliana]
AT5G06100.3	-2.68397	GO:0003676//nucleic acid binding;GO:0001071//nucleic acid binding transcription factor activity	gi|30681268|ref|NP_850779.1|/0/myb domain protein 33 [Arabidopsis thaliana]
AT1G01260.2	-2.68419	GO:0001071//nucleic acid binding transcription factor activity	gi|15223363|ref|NP_171634.1|/0/transcription factor bHLH13 [Arabidopsis thaliana]
AT2G43410.2	-2.71716	GO:0005488//binding	gi|20453185|gb|AAM19833.1|/0/At2g43410/T1O24.15 [Arabidopsis thaliana]
AT4G27040.1	-2.71961	-	gi|42567176|ref|NP_194434.2|/1.85515e-138/vacuolar protein sorting-associated protein 22 [Arabidopsis thaliana]
AT1G74330.1	-2.72131	GO:0004672//protein kinase activity;GO:0032559	gi|79379990|ref|NP_177573.2|/0/putative serine/threonine kinase [Arabidopsis thaliana]
AT5G50565.1	-2.75107	-	gi|334188299|ref|NP_001190506.1|/2.26529e-72/uncharacterized protein [Arabidopsis thaliana]
AT1G12730.2	-2.82834	-	gi|18391427|ref|NP_563912.1|/0/GPI transamidase subunit PIG-U [Arabidopsis thaliana]
AT1G01060.1	-2.84645	GO:0001071//nucleic acid binding transcription factor activity;GO:0043565//sequence-specific DNA binding	gi|15223290|ref|NP_171614.1|/0/protein LHY [Arabidopsis thaliana]
AT2G43160.1	-2.84737	GO:0005515//protein binding;GO:0008289//lipid binding	gi|15215854|gb|AAK91471.1|/0/At2g43170/F14B2.11 [Arabidopsis thaliana]
AT3G13460.4	-2.86595	GO:0005488//binding	gi|79313221|ref|NP_001030690.1|/0/CIPK1 interacting protein ECT2 [Arabidopsis thaliana]
AT3G58710.2	-2.87955	GO:0003677//DNA binding;GO:0001071//nucleic acid binding transcription factor activity	gi|22331854|ref|NP_567073.2|/4.23331e-137/WRKY DNA-binding protein 69 [Arabidopsis thaliana]
AT1G12750.2	-2.89077	GO:0004175//endopeptidase activity	gi|15222058|ref|NP_172735.1|/1.41219e-155/RHOMBOID-like protein 6 [Arabidopsis thaliana]
AT3G13080.4	-2.92832	GO:0017111//nucleoside-triphosphatase activity;GO:0015405;GO:0032559	gi|42572407|ref|NP_974299.1|/0/ABC transporter C family member 3 [Arabidopsis thaliana]
AT1G15750.1	-2.96911	GO:0042802//identical protein binding;GO:0031072//heat shock protein binding	gi|18394279|ref|NP_563981.1|/0/protein TOPLESS [Arabidopsis thaliana]
AT4G16360.2	-2.97491	GO:0016772//transferase activity, transferring phosphorus-containing groups;GO:0005488//binding	gi|62900625|sp|Q9SCY5.1|KINB2_ARATH/6.54817e-162/RecName: Full=SNF1-related protein kinase regulatory subunit beta-2; Short=AKIN subunit beta-2; Short=AKINB2; Short=AKINbeta2 [Arabidopsis thaliana]
AT3G10820.2	-2.97628	GO:0003676//nucleic acid binding	gi|334185233|ref|NP_001189856.1|/0/probable mediator of RNA polymerase II transcription subunit 26a [Arabidopsis thaliana]
AT1G63650.2	-3.00749	GO:0001071//nucleic acid binding transcription factor activity;GO:0005515//protein binding	gi|15222504|ref|NP_176552.1|/0/transcription factor EGL1 [Arabidopsis thaliana]
AT2G37760.2	-3.00749	GO:0016616//oxidoreductase activity, acting on the CH-OH group of donors, NAD or NADP as acceptor;GO:0050661//NADP binding	gi|255311878|pdb|3H7R|A/7.09679e-180/Chain A, Crystal Structure Of The Plant Stress-Response Enzyme Akr4c8
AT5G29000.2	-3.02975	GO:0003676//nucleic acid binding	gi|30692110|ref|NP_568512.3|/0/protein PHR1-LIKE 1 [Arabidopsis thaliana]
AT1G02010.2	-3.05559	GO:0022892	gi|334182226|ref|NP_001184888.1|/0/protein transporter sec1a [Arabidopsis thaliana]
AT4G17730.2	-3.13134	GO:0005515//protein binding	gi|145333277|ref|NP_001078403.1|/1.52329e-128/syntaxin-23 [Arabidopsis thaliana]
AT3G59080.2	-3.15571	GO:0004175//endopeptidase activity	gi|79315693|ref|NP_001030891.1|/0/aspartyl protease family protein [Arabidopsis thaliana]
AT3G05270.2	-3.19094	-	gi|30679450|ref|NP_187178.2|/0/filament-like plant protein [Arabidopsis thaliana]
AT3G26890.1	-3.20163	-	gi|9279679|dbj|BAB01236.1|/0/unnamed protein product [Arabidopsis thaliana]
AT1G63770.3	-3.27302	GO:0046914//transition metal ion binding;GO:0070011//peptidase activity, acting on L-amino acid peptides	gi|240254315|ref|NP_001117543.4|/0/peptidase M1 family protein [Arabidopsis thaliana]
AT5G45720.1	-3.27886	GO:0003676//nucleic acid binding;GO:0016462//pyrophosphatase activity;GO:0032559;GO:0034061	gi|79530257|ref|NP_199384.2|/0/AAA-type ATPase family protein [Arabidopsis thaliana]
AT5G03860.1	-3.29546	GO:0046912//transferase activity, transferring acyl groups, acyl groups converted into alkyl on transfer	gi|15237551|ref|NP_196006.1|/0/malate synthase [Arabidopsis thaliana]
AT5G26110.2	-3.31259	GO:0004672//protein kinase activity;GO:0032559	gi|5107820|gb|AAD40133.1|AF149413_14/1.07783e-119/contains similarity to protein kinase domains; Pfam PF00069, Score=15.8, E=0.0027, N=1 [Arabidopsis thaliana]
AT3G02930.1	-3.31451	-	gi|15233020|ref|NP_186943.1|/0/uncharacterized protein [Arabidopsis thaliana]
AT4G27610.2	-3.32517	-	gi|30687652|ref|NP_194491.2|/1.41978e-171/uncharacterized protein [Arabidopsis thaliana]
AT5G58550.2	-3.40346	GO:0005488//binding	gi|186532568|ref|NP_200663.2|/0/protein ETO1-like 2 [Arabidopsis thaliana]
AT3G15030.2	-3.44537	GO:0003676//nucleic acid binding	gi|15232470|ref|NP_188121.1|/0/transcription factor TCP4 [Arabidopsis thaliana]
AT3G03300.1	-3.47573	GO:0003723//RNA binding;GO:0016891//endoribonuclease activity, producing 5'-phosphomonoesters;GO:0042623//ATPase activity, coupled;GO:0032559	gi|145338056|ref|NP_566199.4|/0/endoribonuclease Dicer-like 2 [Arabidopsis thaliana]
AT1G70700.2	-3.51937	GO:0005488//binding	gi|332196981|gb|AEE35102.1|/3.10949e-135/protein TIFY 7 [Arabidopsis thaliana]
AT2G32010.2	-3.5325	GO:0004518//nuclease activity	gi|42569545|ref|NP_180761.2|/0/inositol polyphosphate 5'-phosphatase [Arabidopsis thaliana]
AT3G09560.2	-3.53681	GO:0016791//phosphatase activity	gi|15232716|ref|NP_187567.1|/0/phosphatidic acid phosphohydrolase 1 [Arabidopsis thaliana]
AT4G19410.2	-3.56377	GO:0016788//hydrolase activity, acting on ester bonds	gi|334186694|ref|NP_001190770.1|/0/pectinacetylesterase family protein [Arabidopsis thaliana]
AT3G54000.2	-3.7044	-	gi|7630020|emb|CAB88362.1|/3.16777e-179/hypothetical protein [Arabidopsis thaliana]
AT3G55450.2	-3.80735	GO:0004672//protein kinase activity;GO:0032559	gi|334185999|ref|NP_001190097.1|/0/PBS1-like 1 kinase [Arabidopsis thaliana]
AT1G79790.2	-3.87447	GO:0003824//catalytic activity	gi|18412511|ref|NP_565221.1|/1.64071e-126/flavin mononucleotide hydrolase 1 [Arabidopsis thaliana]
AT5G28020.4	-3.93833	GO:0016835//carbon-oxygen lyase activity;GO:0048037//cofactor binding	gi|15241111|ref|NP_198154.1|/1.23372e-166/cysteine synthase D2 [Arabidopsis thaliana]
AT2G32710.2	-3.95693	GO:0005515//protein binding	gi|30685413|ref|NP_850196.1|/3.48013e-104/cyclin-dependent kinase inhibitor 4 [Arabidopsis thaliana]
AT3G55370.1	-4.07325	GO:0003676//nucleic acid binding;GO:0001071//nucleic acid binding transcription factor activity	gi|42565953|ref|NP_191097.3|/3.84935e-147/Dof zinc finger protein DOF3.6 [Arabidopsis thaliana]
AT3G19780.1	-4.09516	-	gi|240255369|ref|NP_566646.5|/0/uncharacterized protein [Arabidopsis thaliana]
AT1G05410.2	-4.11548	-	gi|79316884|ref|NP_001030974.1|/0/uncharacterized protein [Arabidopsis thaliana]
AT5G14820.1	-4.16189	-	gi|15241508|ref|NP_196986.1|/0/pentatricopeptide repeat-containing protein [Arabidopsis thaliana]
AT1G08650.2	-4.16993	GO:0004672//protein kinase activity;GO:0032559	gi|334182400|ref|NP_001184941.1|/1.44712e-150/phosphoenolpyruvate carboxylase kinase 1 [Arabidopsis thaliana]
AT1G60730.3	-4.17517	GO:0003824//catalytic activity	gi|334183454|ref|NP_001185274.1|/0/probable aldo-keto reductase 5 [Arabidopsis thaliana]
AT5G06440.3	-4.24793	-	gi|30681454|ref|NP_196262.3|/0/uncharacterized protein [Arabidopsis thaliana]
AT4G24740.2	-4.25604	GO:0016829//lyase activity;GO:0004672//protein kinase activity;GO:0032559	gi|15233948|ref|NP_194205.1|/0/LAMMER-type protein kinase AFC2 [Arabidopsis thaliana]
AT5G37510.2	-4.31049	GO:0043169//cation binding;GO:0051536//iron-sulfur cluster binding;GO:0050136//NADH dehydrogenase (quinone) activity	gi|18421656|ref|NP_568550.1|/0/NADH-ubiquinone oxidoreductase subunit [Arabidopsis thaliana]
AT4G32000.1	-4.32707	GO:0004672//protein kinase activity;GO:0032559	gi|42567317|ref|NP_194928.3|/0/protein kinase family protein [Arabidopsis thaliana]
AT3G60330.2	-4.72012	GO:0015662//ATPase activity, coupled to transmembrane movement of ions, phosphorylative mechanism;GO:0032559	gi|240255678|ref|NP_191592.5|/0/H(+)-ATPase 7 [Arabidopsis thaliana]
AT5G50430.2	-4.72901	GO:0019787//small conjugating protein ligase activity	gi|15240671|ref|NP_199854.1|/1.05296e-119/ubiquitin-conjugating enzyme 33 [Arabidopsis thaliana]
AT2G31865.2	-4.73909	GO:0004553//hydrolase activity, hydrolyzing O-glycosyl compounds	gi|42571009|ref|NP_973578.1|/0/poly(ADP-ribose) glycohydrolase 2 [Arabidopsis thaliana]
AT5G55040.2	-4.96083	-	gi|186532180|ref|NP_200315.2|/0/DNA-binding bromodomain-containing protein [Arabidopsis thaliana]
AT4G36080.3	-5.12928	GO:0016772//transferase activity, transferring phosphorus-containing groups	gi|334187216|ref|NP_001190934.1|/0/phosphotransferases/inositol or phosphatidylinositol kinases [Arabidopsis thaliana]
AT2G23760.1	-5.33985	GO:0003677//DNA binding;GO:0001071//nucleic acid binding transcription factor activity	gi|15224060|ref|NP_179956.1|/0/BEL1-like homeodomain 4 [Arabidopsis thaliana]
AT5G41810.2	-5.37851	-	gi|30693906|ref|NP_568598.3|/3.15879e-112/uncharacterized protein [Arabidopsis thaliana]
AT1G01910.1	-5.43344	GO:0003824//catalytic activity;GO:0032559	gi|18378897|ref|NP_563640.1|/0/putative anion-transporting ATPase [Arabidopsis thaliana]
AT3G20810.3	-5.5157	GO:0016491//oxidoreductase activity	gi|79313307|ref|NP_001030733.1|/0/jumonji-C domain-containing protein 30 [Arabidopsis thaliana]
AT4G10550.1	-5.56224	GO:0005515//protein binding;GO:0004175//endopeptidase activity	gi|18413353|ref|NP_567362.1|/0/subtilisin-like protease [Arabidopsis thaliana]
AT5G44180.2	-5.70044	GO:0003677//DNA binding;GO:0001071//nucleic acid binding transcription factor activity	gi|334188190|ref|NP_001190470.1|/0/protein RINGLET2 [Arabidopsis thaliana]
AT3G18200.1	-5.76081	-	gi|75274323|sp|Q9LV20.1|WTR17_ARATH/0/RecName: Full=WAT1-related protein At3g18200 [Arabidopsis thaliana]
AT1G43190.2	-6.01123	GO:0003676//nucleic acid binding	gi|22329999|ref|NP_175010.2|/0/polypyrimidine tract-binding protein 3 [Arabidopsis thaliana]
AT4G23860.1	-6.04439	GO:0046914//transition metal ion binding;GO:0019787//small conjugating protein ligase activity	gi|42567081|ref|NP_194117.3|/0/PHD finger protein-related [Arabidopsis thaliana]
AT1G11100.2	-6.08746	GO:0017111//nucleoside-triphosphatase activity;GO:0046914//transition metal ion binding;GO:0003676//nucleic acid binding;GO:0032559	gi|334182450|ref|NP_001184958.1|/0/SNF2 , helicase and zinc-finger domain-containing protein [Arabidopsis thaliana]
AT5G44750.1	-6.21501	GO:0046872//metal ion binding;GO:0003677//DNA binding;GO:0034061	gi|79529581|ref|NP_199288.4|/0/DNA repair protein REV1 [Arabidopsis thaliana]
AT3G03790.3	-6.26679	-	gi|334185062|ref|NP_001189802.1|/0/ankyrin repeat and regulator of chromosome condensation (RCC1) domain-containing protein [Arabidopsis thaliana]
AT1G61390.2	-6.47573	GO:0030246//carbohydrate binding;GO:0004672//protein kinase activity;GO:0019899//enzyme binding;GO:0032559	gi|15219917|ref|NP_176334.1|/0/G-type lectin S-receptor-like serine/threonine-protein kinase [Arabidopsis thaliana]
AT4G30710.2	-6.49185	-	gi|42573091|ref|NP_974642.1|/0/uncharacterized protein [Arabidopsis thaliana]
AT2G17510.2	-6.49185	GO:0003676//nucleic acid binding;GO:0008408//3'-5' exonuclease activity	gi|334184269|ref|NP_001189541.1|/0/ribonuclease II family protein [Arabidopsis thaliana]
AT5G19130.2	-6.49363	-	gi|42573427|ref|NP_974810.1|/0/GPI transamidase component family protein / Gaa1-like family protein [Arabidopsis thaliana]
AT5G61910.2	-6.53916	-	gi|42573766|ref|NP_974979.1|/0/Development and Cell Death domain-containing protein [Arabidopsis thaliana]
AT3G45850.1	-6.53916	GO:0003774//motor activity;GO:0032559	gi|15231259|ref|NP_190171.1|/0/P-loop containing nucleoside triphosphate hydrolases superfamily protein [Arabidopsis thaliana]
AT5G41740.2	-6.53916	GO:0004872//receptor activity;GO:0016462//pyrophosphatase activity;GO:0032559	gi|238481459|ref|NP_001154757.1|/0/TIR-NBS-LRR class disease resistance protein [Arabidopsis thaliana]
AT5G51630.2	-6.55459	GO:0004872//receptor activity;GO:0016462//pyrophosphatase activity;GO:0032559	gi|9758205|dbj|BAB08679.1|/0/disease resistance protein; strong similarity to TMV resistance protein N [Arabidopsis thaliana]
AT3G26720.2	-6.58496	GO:0046914//transition metal ion binding;GO:0015923//mannosidase activity	gi|186510450|ref|NP_001118706.1|/0/glycosyl hydrolase family 38 protein [Arabidopsis thaliana]
AT2G32250.4	-6.59991	GO:0046914//transition metal ion binding	gi|42571013|ref|NP_973580.1|/0/FAR1-related protein [Arabidopsis thaliana]
AT1G61210.1	-6.67948	-	gi|334183464|ref|NP_176316.4|/0/protein DWD hypersensitive to ABA 3 [Arabidopsis thaliana]
AT1G32230.3	-6.6865	GO:0005488//binding;GO:0016763//transferase activity, transferring pentosyl groups	gi|238478705|ref|NP_001154388.1|/0/inactive poly [ADP-ribose] polymerase RCD1 [Arabidopsis thaliana]
AT1G73430.2	-6.70044	-	gi|30698937|ref|NP_177485.2|/0/sec34-like protein [Arabidopsis thaliana]
AT3G11560.3	-6.71425	-	gi|30681773|ref|NP_851000.1|/0/LETM1-like protein [Arabidopsis thaliana]
AT5G27030.2	-6.75489	GO:0005488//binding	gi|334187973|ref|NP_001190409.1|/0/Topless-related protein 3 [Arabidopsis thaliana]
AT1G01060.2	-6.76818	GO:0001071//nucleic acid binding transcription factor activity;GO:0043565//sequence-specific DNA binding	gi|15223290|ref|NP_171614.1|/0/protein LHY [Arabidopsis thaliana]
AT4G36080.2	-6.76818	GO:0016772//transferase activity, transferring phosphorus-containing groups	gi|334187214|ref|NP_001190933.1|/0/phosphotransferases/inositol or phosphatidylinositol kinases [Arabidopsis thaliana]
AT3G26680.1	-6.83289	GO:0003824//catalytic activity	gi|15231597|ref|NP_189302.1|/0/DNA cross-link repair protein SNM1 [Arabidopsis thaliana]
AT5G05970.2	-6.8392	-	gi|186520506|ref|NP_001119176.1|/0/protein NEURAL PRECURSOR CELL EXPRESSED, DEVELOPMENTALLY DOWN-REGULATED GENE 1 [Arabidopsis thaliana]
AT5G19400.2	-6.85798	-	gi|79516777|ref|NP_197441.3|/0/EST1 domain protein SMG7 [Arabidopsis thaliana]
AT1G58350.3	-6.88264	-	gi|334183424|ref|NP_001185264.1|/0/protein ZW18 [Arabidopsis thaliana]
AT3G44400.1	-6.89482	GO:0004872//receptor activity;GO:0016462//pyrophosphatase activity;GO:0019904//protein domain specific binding;GO:0032559	gi|15229962|ref|NP_190026.1|/0/TIR-NBS-LRR class disease resistance protein [Arabidopsis thaliana]
AT3G22220.2	-6.90689	GO:0005515//protein binding	gi|42565113|ref|NP_188861.2|/0/hAT dimerization domain-containing protein [Arabidopsis thaliana]
AT2G37150.2	-6.93074	GO:0046914//transition metal ion binding	gi|334184747|ref|NP_001189695.1|/0/RING-finger domain-containing protein [Arabidopsis thaliana]
AT5G17910.2	-6.97728	-	gi|15238684|ref|NP_197293.1|/0/uncharacterized protein [Arabidopsis thaliana]
AT1G49160.1	-6.98868	GO:0004672//protein kinase activity;GO:0032559	gi|18402506|ref|NP_564541.1|/0/putative serine/threonine-protein kinase WNK7 [Arabidopsis thaliana]
AT2G20950.3	-6.98868	-	gi|42570853|ref|NP_973500.1|/0/phospholipase-like protein (PEARLI 4) domain-containing protein [Arabidopsis thaliana]
AT1G36070.1	-6.99718	-	gi|18400003|ref|NP_564469.1|/0/transducin/WD-40 repeat-containing protein [Arabidopsis thaliana]
AT5G04620.1	-7.01123	GO:0016747//transferase activity, transferring acyl groups other than amino-acyl groups;GO:0048037//cofactor binding	gi|42573269|ref|NP_974731.1|/0/7-keto-8-aminopelargonic acid (KAPA) synthase [Arabidopsis thaliana]
AT2G43490.2	-7.03342	GO:0005099//Ras GTPase activator activity	gi|330255182|gb|AEC10276.1|/0/RAB GTPase activator protein [Arabidopsis thaliana]
AT5G61250.1	-7.04439	GO:0016787//hydrolase activity;GO:0043167//ion binding	gi|22327999|ref|NP_200933.2|/0/glucuronidase 1 [Arabidopsis thaliana]
AT5G53760.1	-7.06609	-	gi|15238833|ref|NP_200187.1|/0/MLO-like protein 11 [Arabidopsis thaliana]
AT3G21500.2	-7.06609	GO:0016903//oxidoreductase activity, acting on the aldehyde or oxo group of donors;GO:0016744	gi|186510290|ref|NP_850620.2|/0/1-deoxy-D-xylulose 5-phosphate synthase 1 [Arabidopsis thaliana]
AT4G19110.2	-7.08215	GO:0004672//protein kinase activity;GO:0032559	gi|30684655|ref|NP_849407.1|/0/conserved peptide upstream open reading frame 25 [Arabidopsis thaliana]
AT5G62760.3	-7.08746	-	gi|334188581|ref|NP_001190599.1|/0/P-loop containing nucleoside triphosphate hydrolases superfamily protein [Arabidopsis thaliana]
AT3G22200.2	-7.09803	GO:0046914//transition metal ion binding;GO:0003867//4-aminobutyrate transaminase activity;GO:0048037//cofactor binding	gi|334185537|ref|NP_001189947.1|/0/gamma-aminobutyrate transaminase POP2 [Arabidopsis thaliana]
AT1G68920.3	-7.09803	GO:0001071//nucleic acid binding transcription factor activity	gi|79320926|ref|NP_001031255.1|/0/transcription factor bHLH49 [Arabidopsis thaliana]
AT5G04420.3	-7.09803	-	gi|15237715|ref|NP_196062.1|/0/kelch repeat-containing protein [Arabidopsis thaliana]
AT5G10490.3	-7.09803	GO:0015075//ion transmembrane transporter activity	gi|334187587|ref|NP_001190278.1|/0/mechanosensitive ion channel protein 2 [Arabidopsis thaliana]
AT1G18900.3	-7.09803	-	gi|334182677|ref|NP_001185030.1|/0/pentatricopeptide repeat-containing protein [Arabidopsis thaliana]
AT3G53090.1	-7.09803	GO:0016879//ligase activity, forming carbon-nitrogen bonds	gi|15231744|ref|NP_190877.1|/0/E3 ubiquitin-protein ligase UPL7 [Arabidopsis thaliana]
AT1G27370.2	-7.12928	GO:0003676//nucleic acid binding;GO:0001071//nucleic acid binding transcription factor activity	gi|22329813|ref|NP_174057.2|/0/squamosa promoter-binding-like protein 10 [Arabidopsis thaliana]
AT5G54920.2	-7.12928	-	gi|186532158|ref|NP_001119437.1|/0/uncharacterized protein [Arabidopsis thaliana]
AT5G11610.2	-7.12928	GO:0016757//transferase activity, transferring glycosyl groups	gi|15239118|ref|NP_196722.1|/0/Exostosin family protein [Arabidopsis thaliana]
AT5G07890.3	-7.13955	-	gi|30682143|ref|NP_196406.2|/0/myosin heavy chain-like protein [Arabidopsis thaliana]
AT3G05640.1	-7.13955	GO:0004721//phosphoprotein phosphatase activity	gi|75191636|sp|Q9M9W9.1|P2C34_ARATH/0/RecName: Full=Probable protein phosphatase 2C 34; Short=AtPP2C34 [Arabidopsis thaliana]
AT3G12690.2	-7.13955	GO:0004672//protein kinase activity;GO:0032559	gi|11994411|dbj|BAB02413.1|/0/protein kinase [Arabidopsis thaliana]
AT1G69220.2	-7.13955	GO:0004672//protein kinase activity;GO:0032559	gi|30697816|ref|NP_849865.1|/0/putative serine/threonine kinase [Arabidopsis thaliana]
AT4G32180.3	-7.14975	GO:0016301//kinase activity;GO:0032559	gi|79326098|ref|NP_001031768.1|/0/pantothenate kinase 2 [Arabidopsis thaliana]
AT5G61140.1	-7.14975	GO:0032559;GO:0042623//ATPase activity, coupled	gi|30697481|ref|NP_200922.2|/0/U5 small nuclear ribonucleoprotein helicase [Arabidopsis thaliana]
AT3G53570.1	-7.17991	GO:0016829//lyase activity;GO:0004672//protein kinase activity;GO:0032559	gi|15231839|ref|NP_190925.1|/0/serine/threonine-protein kinase AFC1 [Arabidopsis thaliana]
AT3G16950.2	-7.17991	GO:0016668//oxidoreductase activity, acting on a sulfur group of donors, NAD(P) as acceptor;GO:0050662//coenzyme binding	gi|145332599|ref|NP_001078165.1|/0/lipoamide dehydrogenase 1 [Arabidopsis thaliana]
AT3G17330.2	-7.18982	-	gi|30684473|ref|NP_188359.2|/0/evolutionarily conserved C-terminal region 6 [Arabidopsis thaliana]
AT5G44785.1	-7.19106	GO:0043566//structure-specific DNA binding	gi|18422482|ref|NP_568639.1|/0/protein OSB3 [Arabidopsis thaliana]
AT5G11920.1	-7.19967	GO:0004553//hydrolase activity, hydrolyzing O-glycosyl compounds	gi|18416711|ref|NP_568254.1|/0/beta-fructofuranosidase, insoluble isoenzyme CWINV6 [Arabidopsis thaliana]
AT3G61590.2	-7.21917	-	gi|15233154|ref|NP_191718.1|/0/protein HAWAIIAN SKIRT [Arabidopsis thaliana]
AT1G04950.3	-7.22882	GO:0003676//nucleic acid binding	gi|15220358|ref|NP_171987.1|/0/TATA box associated factor II 59 [Arabidopsis thaliana]
AT1G33050.2	-7.22882	-	gi|186488067|ref|NP_849743.2|/0/uncharacterized protein [Arabidopsis thaliana]
AT4G20310.1	-7.2384	GO:0004175//endopeptidase activity	gi|238480861|ref|NP_001154255.1|/0/peptidase M50 family protein [Arabidopsis thaliana]
AT1G67900.3	-7.24793	GO:0060089	gi|15220579|ref|NP_176957.1|/0/phototropic-responsive NPH3 family protein [Arabidopsis thaliana]
AT1G77600.1	-7.24793	-	gi|240254392|ref|NP_177883.5|/0/ARM repeat superfamily protein [Arabidopsis thaliana]
AT5G51170.1	-7.25424	-	gi|18423246|ref|NP_568753.1|/8.31629e-142/uncharacterized protein [Arabidopsis thaliana]
AT5G65180.2	-7.26679	-	gi|18424920|ref|NP_569007.1|/2.09204e-175/ENTH/VHS family protein [Arabidopsis thaliana]
AT5G65210.4	-7.27612	GO:0003677//DNA binding;GO:0001071//nucleic acid binding transcription factor activity;GO:0005515//protein binding	gi|15238367|ref|NP_201324.1|/0/transcription factor TGA1 [Arabidopsis thaliana]
AT5G12040.2	-7.27612	GO:0046914//transition metal ion binding;GO:0016787//hydrolase activity	gi|42573345|ref|NP_974769.1|/2.35577e-134/Nitrilase/cyanide hydratase and apolipoprotein N-acyltransferase family protein [Arabidopsis thaliana]
AT5G25040.1	-7.27612	-	gi|334187924|ref|NP_197886.3|/0/probable folate-biopterin transporter 5 [Arabidopsis thaliana]
AT2G16430.1	-7.2854	GO:0016791//phosphatase activity;GO:0043169//cation binding	gi|15227205|ref|NP_179235.1|/0/purple acid phosphatase 10 [Arabidopsis thaliana]
AT1G11310.2	-7.30378	-	gi|15220339|ref|NP_172598.1|/0/MLO-like protein 2 [Arabidopsis thaliana]
AT3G21465.2	-7.32193	-	gi|79313321|ref|NP_001030740.1|/7.54314e-175/uncharacterized protein [Arabidopsis thaliana]
AT1G21480.2	-7.32193	-	gi|42571577|ref|NP_973879.1|/0/Exostosin family protein [Arabidopsis thaliana]
AT1G09710.2	-7.32193	GO:0003676//nucleic acid binding	gi|334182423|ref|NP_001184950.1|/0/DNA binding protein [Arabidopsis thaliana]
AT5G35180.2	-7.35755	GO:0005543//phospholipid binding	gi|186526659|ref|NP_001119310.1|/0/uncharacterized protein [Arabidopsis thaliana]
AT4G29180.2	-7.35755	GO:0016772//transferase activity, transferring phosphorus-containing groups	gi|334187009|ref|NP_001190865.1|/0/protein root hair specific 16 [Arabidopsis thaliana]
AT3G16800.3	-7.36632	GO:0004721//phosphoprotein phosphatase activity	gi|75273870|sp|Q9LRZ4.1|P2C41_ARATH/0/RecName: Full=Probable protein phosphatase 2C 41; Short=AtPP2C41 [Arabidopsis thaliana]
AT1G08310.2	-7.36632	-	gi|145323798|ref|NP_001077488.1|/9.7505e-180/alpha/beta-Hydrolases superfamily protein [Arabidopsis thaliana]
AT2G25840.2	-7.36632	GO:0004812//aminoacyl-tRNA ligase activity;GO:0032559	gi|42570919|ref|NP_973533.1|/0/protein ovule abortion 4 [Arabidopsis thaliana]
AT1G49730.4	-7.36632	GO:0004672//protein kinase activity;GO:0032559	gi|79319625|ref|NP_001031164.1|/0/probable receptor-like protein kinase [Arabidopsis thaliana]
AT3G13000.1	-7.36632	-	gi|42572403|ref|NP_974297.1|/0/uncharacterized protein [Arabidopsis thaliana]
AT5G12440.2	-7.36632	GO:0003676//nucleic acid binding;GO:0046914//transition metal ion binding	gi|240256278|ref|NP_568277.5|/0/CCCH-type zinc finger family protein with RNA-binding domain [Arabidopsis thaliana]
AT2G43490.4	-7.36632	GO:0005099//Ras GTPase activator activity	gi|330255185|gb|AEC10279.1|/0/RAB GTPase activator protein [Arabidopsis thaliana]
AT3G17920.2	-7.37504	-	gi|186510182|ref|NP_001118652.1|/0/Outer arm dynein light chain 1 protein [Arabidopsis thaliana]
AT3G51950.2	-7.37504	GO:0003676//nucleic acid binding;GO:0046914//transition metal ion binding	gi|15231090|ref|NP_190763.1|/0/zinc finger CCCH domain-containing protein 46 [Arabidopsis thaliana]
AT5G63760.2	-7.3837	GO:0046914//transition metal ion binding	gi|75328046|sp|Q84RQ8.1|ARI15_ARATH/0/RecName: Full=Probable E3 ubiquitin-protein ligase ARI15; AltName: Full=ARIADNE-like protein ARI15; AltName: Full=Protein ariadne homolog 15 [Arabidopsis thaliana]
AT5G66600.3	-7.3837	-	gi|15240016|ref|NP_201461.1|/0/uncharacterized protein [Arabidopsis thaliana]
AT1G75380.1	-7.39232	GO:0016788//hydrolase activity, acting on ester bonds;GO:0003676//nucleic acid binding	gi|15222221|ref|NP_177671.1|/0/bifunctional nuclease 1 [Arabidopsis thaliana]
AT1G67800.3	-7.39232	GO:0046914//transition metal ion binding	gi|30697566|ref|NP_849857.1|/0/Copine (Calcium-dependent phospholipid-binding protein) family protein [Arabidopsis thaliana]
AT2G26310.2	-7.39232	GO:0016853//isomerase activity	gi|334184478|ref|NP_001189606.1|/0/fatty acid binding protein 2 [Arabidopsis thaliana]
AT1G54610.2	-7.40939	GO:0004674//protein serine/threonine kinase activity;GO:0032559	gi|186490955|ref|NP_001117489.1|/0/putative serine/threonine-protein kinase [Arabidopsis thaliana]
AT4G18020.4	-7.41785	GO:0004871//signal transducer activity;GO:0003676//nucleic acid binding;GO:0001071//nucleic acid binding transcription factor activity	gi|145333342|ref|NP_001078405.1|/0/pseudo-response regulator 2 [Arabidopsis thaliana]
AT1G73602.1	-7.41785	GO:0008170//N-methyltransferase activity;GO:0016410//N-acyltransferase activity	gi|25406280|pir||H96762/0/hypothetical protein F6D5.1 [imported] - Arabidopsis thaliana
AT4G17890.2	-7.42626	GO:0005083//small GTPase regulator activity;GO:0016790//thiolester hydrolase activity;GO:0046914//transition metal ion binding	gi|75244593|sp|Q8H100.1|AGD8_ARATH/0/RecName: Full=Probable ADP-ribosylation factor GTPase-activating protein AGD8; Short=ARF GAP AGD8; AltName: Full=Protein ARF-GAP DOMAIN 8; Short=AtAGD8 [Arabidopsis thaliana]
AT5G23210.3	-7.42626	GO:0004180//carboxypeptidase activity	gi|79599038|ref|NP_851062.2|/0/serine carboxypeptidase-like 34 [Arabidopsis thaliana]
AT1G22830.2	-7.42626	-	gi|15220977|ref|NP_173696.1|/0/Pentatricopeptide repeat-containing protein [Arabidopsis thaliana]
AT1G72890.2	-7.44294	GO:0004872//receptor activity;GO:0032559	gi|334183879|ref|NP_001185387.1|/0/TIR-NBS class of disease resistance protein [Arabidopsis thaliana]
AT3G16230.3	-7.44294	GO:0003676//nucleic acid binding	gi|334185391|ref|NP_001189909.1|/0/putative eukaryotic LigT protein [Arabidopsis thaliana]
AT2G05210.3	-7.44294	GO:0043565//sequence-specific DNA binding	gi|79552734|ref|NP_178592.3|/0/protection of telomeres protein 1a [Arabidopsis thaliana]
AT3G30380.1	-7.47573	-	gi|15230760|ref|NP_189657.1|/0/alpha/beta-Hydrolases superfamily protein [Arabidopsis thaliana]
AT2G15480.2	-7.47573	GO:0035251//UDP-glucosyltransferase activity	gi|334184235|ref|NP_001189528.1|/0/UDP-glucosyl transferase 73B5 [Arabidopsis thaliana]
AT5G45840.1	-7.47573	GO:0004672//protein kinase activity;GO:0032559	gi|15242513|ref|NP_199396.1|/0/leucine-rich repeat protein kinase family protein [Arabidopsis thaliana]
AT3G09920.3	-7.47573	GO:0016307//phosphatidylinositol phosphate kinase activity;GO:0032559	gi|15232786|ref|NP_187603.1|/0/phosphatidyl inositol monophosphate 5 kinase [Arabidopsis thaliana]
AT1G56720.3	-7.48382	GO:0004672//protein kinase activity;GO:0032559	gi|18405946|ref|NP_564722.1|/0/protein kinase [Arabidopsis thaliana]
AT4G10840.2	-7.48382	-	gi|15236944|ref|NP_192822.1|/0/protein KINESIN LIGHT CHAIN-RELATED 1 [Arabidopsis thaliana]
AT3G06340.1	-7.48382	GO:0005515//protein binding	gi|15230701|ref|NP_187285.1|/0/DnaJ domain-containing protein [Arabidopsis thaliana]
AT5G57970.2	-7.49185	GO:0003905//alkylbase DNA N-glycosylase activity	gi|27765038|gb|AAO23640.1|/2.24022e-163/At5g57970 [Arabidopsis thaliana]
AT2G28450.2	-7.49185	GO:0046914//transition metal ion binding;GO:0008168//methyltransferase activity	gi|334184534|ref|NP_001189623.1|/0/zinc finger CCCH domain-containing protein 24 [Arabidopsis thaliana]
AT1G05200.1	-7.49985	GO:0005488//binding;GO:0008066//glutamate receptor activity;GO:0005231//excitatory extracellular ligand-gated ion channel activity;GO:0005261//cation channel activity	gi|30679161|ref|NP_172012.2|/0/glutamate receptor 3.4 [Arabidopsis thaliana]
AT5G59130.1	-7.5157	GO:0005515//protein binding;GO:0004175//endopeptidase activity	gi|18424199|ref|NP_568899.1|/0/Subtilase family protein [Arabidopsis thaliana]
AT2G23740.1	-7.5157	GO:0046914//transition metal ion binding;GO:0001071//nucleic acid binding transcription factor activity;GO:0016279//protein-lysine N-methyltransferase activity	gi|79561376|ref|NP_179954.2|/0/histone-lysine N-methyltransferase SUVR5 [Arabidopsis thaliana]
AT3G02540.2	-7.52356	GO:0032182//small conjugating protein binding;GO:0003677//DNA binding;GO:0032403//protein complex binding	gi|15232924|ref|NP_186903.1|/9.80822e-84/UV excision repair protein RAD23C [Arabidopsis thaliana]
AT1G35580.3	-7.52356	GO:0005488//binding;GO:0004558//alpha-glucosidase activity	gi|79319205|ref|NP_001031143.1|/0/alkaline/neutral invertase CINV1 [Arabidopsis thaliana]
AT5G14270.2	-7.53138	GO:0005488//binding	gi|334187679|ref|NP_001190308.1|/0/bromodomain and extraterminal domain protein 9 [Arabidopsis thaliana]
AT1G66040.1	-7.53916	GO:0046914//transition metal ion binding;GO:0005515//protein binding;GO:0000166//nucleotide binding;GO:0019787//small conjugating protein ligase activity;GO:0003690//double-stranded DNA binding	gi|15218910|ref|NP_176778.1|/0/putative E3 ubiquitin-protein ligase ORTHRUS 4 [Arabidopsis thaliana]
AT3G58900.4	-7.54689	-	gi|334186098|ref|NP_001190131.1|/0/F-box/RNI-like superfamily protein [Arabidopsis thaliana]
AT3G25820.2	-7.55459	GO:0035251//UDP-glucosyltransferase activity;GO:0010333//terpene synthase activity;GO:0046872//metal ion binding;GO:0009975//cyclase activity;GO:0019203//carbohydrate phosphatase activity	gi|334185629|ref|NP_001189976.1|/0/1,8-cineole synthase [Arabidopsis thaliana]
AT1G23860.3	-7.55459	GO:0046914//transition metal ion binding	gi|9369411|gb|AAF87159.1|AC002423_24/5.10754e-47/T23E23.2 [Arabidopsis thaliana]
AT2G14835.2	-7.55459	GO:0046914//transition metal ion binding	gi|18397649|ref|NP_565365.1|/0/RING/U-box domain-containing protein [Arabidopsis thaliana]
AT5G42690.3	-7.55459	-	gi|145334697|ref|NP_001078694.1|/0/uncharacterized protein [Arabidopsis thaliana]
AT2G25850.3	-7.55459	GO:0070566//adenylyltransferase activity;GO:0003676//nucleic acid binding	gi|79323064|ref|NP_001031417.1|/0/poly(A) polymerase 2 [Arabidopsis thaliana]
AT1G67190.2	-7.56224	-	gi|15220367|ref|NP_176890.1|/0/F-box/LRR-repeat protein [Arabidopsis thaliana]
AT4G00590.1	-7.56986	GO:0003824//catalytic activity	gi|42566201|ref|NP_191968.3|/0/N-terminal nucleophile aminohydrolases (Ntn hydrolases) superfamily protein [Arabidopsis thaliana]
AT1G03960.2	-7.56986	GO:0046872//metal ion binding	gi|42561672|ref|NP_171892.2|/0/calcium-binding EF-hand-containing protein [Arabidopsis thaliana]
AT2G40920.2	-7.58496	-	gi|15226784|ref|NP_181624.1|/0/F-box/LRR-repeat protein [Arabidopsis thaliana]
AT5G53340.2	-7.59246	GO:0035250//UDP-galactosyltransferase activity	gi|9759181|dbj|BAB09796.1|/0/Avr9 elicitor response protein-like [Arabidopsis thaliana]
AT5G64630.3	-7.60733	GO:0005488//binding	gi|42573790|ref|NP_974991.1|/0/chromatin assembly factor 1 subunit FAS2 [Arabidopsis thaliana]
AT5G08130.6	-7.60733	GO:0005488//binding;GO:0001071//nucleic acid binding transcription factor activity	gi|334187512|ref|NP_001190258.1|/0/transcription factor BIM1 [Arabidopsis thaliana]
AT3G43920.3	-7.60733	GO:0017111//nucleoside-triphosphatase activity;GO:0003723//RNA binding;GO:0016891//endoribonuclease activity, producing 5'-phosphomonoesters;GO:0032559	gi|334185719|ref|NP_001154663.2|/0/endoribonuclease Dicer-like 3 [Arabidopsis thaliana]
AT5G06750.3	-7.61471	GO:0004721//phosphoprotein phosphatase activity;GO:0043169//cation binding	gi|75238831|sp|Q84JD5.1|P2C68_ARATH/0/RecName: Full=Probable protein phosphatase 2C 68; Short=AtPP2C68 [Arabidopsis thaliana]
AT1G48520.2	-7.62205	GO:0016884//carbon-nitrogen ligase activity, with glutamine as amido-N-donor	gi|18402234|ref|NP_564530.1|/0/Glutamyl-tRNA(Gln) amidotransferase subunit B [Arabidopsis thaliana]
AT3G46210.3	-7.62936	GO:0003676//nucleic acid binding;GO:0008408//3'-5' exonuclease activity	gi|15231368|ref|NP_190207.1|/5.85472e-135/ribosomal protein S5 domain 2-like superfamily protein [Arabidopsis thaliana]
AT4G35070.1	-7.62936	-	gi|30690197|ref|NP_195233.2|/3.34644e-113/SBP (S-ribonuclease binding protein) family protein [Arabidopsis thaliana]
AT3G49390.2	-7.63662	GO:0003676//nucleic acid binding	gi|75337189|sp|Q9SG10.1|CID10_ARATH/5.07094e-175/RecName: Full=Polyadenylate-binding protein-interacting protein 10; Short=PABP-interacting protein 10; Short=Poly(A)-binding protein-interacting protein 10; AltName: Full=PAM2-containing protein CID10; AltName: Full=Protein CTC-INTERACTING DOMAIN 10 [Arabidopsis thaliana]
AT1G78970.2	-7.63662	GO:0031559//oxidosqualene cyclase activity	gi|15219261|ref|NP_178018.1|/0/lupeol synthase 1 [Arabidopsis thaliana]
AT1G53710.2	-7.64386	GO:0003824//catalytic activity	gi|145325421|ref|NP_001077715.1|/0/Calcineurin-like metallo-phosphoesterase superfamily protein [Arabidopsis thaliana]
AT2G11810.2	-7.65105	GO:0005488//binding;GO:0035250//UDP-galactosyltransferase activity	gi|18397057|ref|NP_565352.1|/0/Monogalactosyldiacylglycerol synthase 3 [Arabidopsis thaliana]
AT1G21560.3	-7.65105	-	gi|334182738|ref|NP_001185053.1|/0/uncharacterized protein [Arabidopsis thaliana]
AT2G41070.2	-7.65821	GO:0001071//nucleic acid binding transcription factor activity;GO:0003677//DNA binding;GO:0005515//protein binding	gi|18405590|ref|NP_565948.1|/4.64553e-133/ABI5-like transcription factor EEL [Arabidopsis thaliana]
AT1G73390.3	-7.65821	-	gi|15219459|ref|NP_177482.1|/0/Endosomal targeting BRO1-like domain-containing protein [Arabidopsis thaliana]
AT1G09840.4	-7.65821	GO:0004672//protein kinase activity;GO:0032559	gi|15218288|ref|NP_172455.1|/0/Shaggy-related protein kinase kappa [Arabidopsis thaliana]
AT4G05040.3	-7.65821	-	gi|5732075|gb|AAD48974.1|AF162444_6/0/contains similarity to Pfam family PF00023 - Ank repeat; score=63.7, E=3.9e-15, N=8 [Arabidopsis thaliana]
AT5G55600.2	-7.65821	GO:0003676//nucleic acid binding	gi|22327858|ref|NP_200371.2|/0/agenet domain-containing protein / bromo-adjacent homology (BAH) domain-containing protein [Arabidopsis thaliana]
AT5G23720.1	-7.65821	GO:0016772//transferase activity, transferring phosphorus-containing groups;GO:0046914//transition metal ion binding;GO:0016616//oxidoreductase activity, acting on the CH-OH group of donors, NAD or NADP as acceptor;GO:0004721//phosphoprotein phosphatase activity	gi|42570578|ref|NP_851066.2|/0/dual specificity protein phosphatase PHS1 [Arabidopsis thaliana]
AT1G10040.2	-7.66534	-	gi|79317484|ref|NP_001031014.1|/0/alpha/beta-hydrolases superfamily protein [Arabidopsis thaliana]
AT1G72990.1	-7.66534	GO:0043167//ion binding;GO:0015925	gi|18410234|ref|NP_565051.1|/0/beta-galactosidase 17 [Arabidopsis thaliana]
AT5G02910.1	-7.67243	-	gi|15242566|ref|NP_195911.1|/0/F-box/LRR-repeat protein [Arabidopsis thaliana]
AT4G12840.2	-7.69349	-	gi|334186471|ref|NP_001154227.2|/0/uncharacterized protein [Arabidopsis thaliana]
AT2G03810.3	-7.69349	-	gi|30678079|ref|NP_178475.2|/0/18S pre-ribosomal assembly protein gar2-related protein [Arabidopsis thaliana]
AT1G64710.2	-7.70044	GO:0003824//catalytic activity;GO:0046914//transition metal ion binding	gi|42562944|ref|NP_176652.2|/0/alcohol dehydrogenase-like 4 [Arabidopsis thaliana]
AT3G11850.1	-7.70044	GO:0005488//binding	gi|15229868|ref|NP_187791.1|/0/uncharacterized protein [Arabidopsis thaliana]
AT3G12100.2	-7.70736	GO:0015075//ion transmembrane transporter activity	gi|42564078|ref|NP_187817.2|/0/metal tolerance protein 5 [Arabidopsis thaliana]
AT4G36980.3	-7.70736	-	gi|334187230|ref|NP_001190940.1|/0/uncharacterized protein [Arabidopsis thaliana]
AT4G36050.2	-7.70736	GO:0046914//transition metal ion binding;GO:0004518//nuclease activity	gi|79610414|ref|NP_974691.2|/0/endonuclease/exonuclease/phosphatase family protein [Arabidopsis thaliana]
AT5G67500.2	-7.71425	GO:0005244//voltage-gated ion channel activity	gi|334188690|ref|NP_001190641.1|/1.11865e-160/voltage dependent anion channel 2 [Arabidopsis thaliana]
AT4G39870.2	-7.71425	-	gi|30692556|ref|NP_195697.3|/3.29706e-160/TLD-domain containing nucleolar protein [Arabidopsis thaliana]
AT4G25650.2	-7.71425	GO:0016703;GO:0043169//cation binding;GO:0051536//iron-sulfur cluster binding	gi|30686966|ref|NP_849444.1|/0/ACD1-like protein [Arabidopsis thaliana]
AT1G31360.2	-7.71425	GO:0004003//ATP-dependent DNA helicase activity;GO:0032559	gi|30692489|ref|NP_174421.2|/0/mediator of RNA polymerase II transcription subunit 34 [Arabidopsis thaliana]
AT3G20080.2	-7.71425	GO:0016491//oxidoreductase activity;GO:0005506//iron ion binding	gi|18402480|ref|NP_566654.1|/0/cytochrome P450, family 705, subfamily A, polypeptide 15 [Arabidopsis thaliana]
AT3G12700.2	-7.74147	GO:0004175//endopeptidase activity	gi|30682289|ref|NP_187876.2|/0/aspartyl protease family protein [Arabidopsis thaliana]
AT1G04945.1	-7.74147	-	gi|145323740|ref|NP_001077459.1|/0/HIT-type zinc finger family protein [Arabidopsis thaliana]
AT1G76140.2	-7.74147	GO:0004175//endopeptidase activity	gi|186495710|ref|NP_001117606.1|/0/prolyl oligopeptidase [Arabidopsis thaliana]
AT5G13660.1	-7.75489	-	gi|145357978|ref|NP_196870.3|/0/uncharacterized protein [Arabidopsis thaliana]
AT1G67840.2	-7.75489	GO:0004673//protein histidine kinase activity;GO:0032559	gi|18408874|ref|NP_564908.1|/0/chloroplast sensor kinase [Arabidopsis thaliana]
AT3G26920.2	-7.77479	-	gi|380865468|sp|Q9LJF9.3|FDL44_ARATH/0/RecName: Full=F-box/FBD/LRR-repeat protein At3g26920 [Arabidopsis thaliana]
AT1G64810.2	-7.77479	GO:0046914//transition metal ion binding;GO:0003676//nucleic acid binding	gi|79320742|ref|NP_001031234.1|/0/APO protein 1 [Arabidopsis thaliana]
AT1G68940.3	-7.77479	GO:0019787//small conjugating protein ligase activity	gi|334183752|ref|NP_001154461.2|/0/Armadillo/beta-catenin-like repeat family protein [Arabidopsis thaliana]
AT1G28960.3	-7.78136	GO:0016462//pyrophosphatase activity	gi|18396900|ref|NP_564316.1|/1.61479e-146/ppGpp pyrophosphohydrolase [Arabidopsis thaliana]
AT1G17990.2	-7.78136	GO:0000166//nucleotide binding;GO:0003824//catalytic activity	gi|9665076|gb|AAF97278.1|AC034106_21/0/Strong similarity to 12-oxophytodienoate reductase OPR2 from Arabidopsis thaliana gb|U92460 and is a member of the NADH:flavin oxidoreductase / NADH oxidase PF|00724 family. EST gb|AI993602 comes from this gene [Arabidopsis thaliana]
AT2G40160.2	-7.78136	-	gi|334184842|ref|NP_001189720.1|/0/protein TRICHOME BIREFRINGENCE-LIKE 30 [Arabidopsis thaliana]
AT2G20710.2	-7.78136	-	gi|15225409|ref|NP_179663.1|/0/pentatricopeptide repeat-containing protein [Arabidopsis thaliana]
AT3G06930.2	-7.78136	GO:0016274//protein-arginine N-methyltransferase activity;GO:0042802//identical protein binding;GO:0046983//protein dimerization activity	gi|30680069|ref|NP_850528.1|/0/arginine methyltransferase 4B [Arabidopsis thaliana]
AT3G44620.2	-7.7879	GO:0004721//phosphoprotein phosphatase activity	gi|334185727|ref|NP_001190010.1|/2.97164e-152/protein-tyrosine phosphatase [Arabidopsis thaliana]
AT1G59580.2	-7.79442	GO:0004702//receptor signaling protein serine/threonine kinase activity;GO:0032559	gi|565485659|ref|XP_006300469.1|/0/hypothetical protein CARUB_v10020272mg, partial [Capsella rubella]
AT1G33050.4	-7.79442	-	gi|15223369|ref|NP_174581.1|/0/uncharacterized protein [Arabidopsis thaliana]
AT5G06130.1	-7.80735	GO:0005515//protein binding	gi|8978349|dbj|BAA98202.1|/8.54243e-137/unnamed protein product [Arabidopsis thaliana]
AT3G49260.3	-7.81378	-	gi|334185838|ref|NP_001190039.1|/0/protein IQ-domain 21 [Arabidopsis thaliana]
AT1G59640.1	-7.82018	GO:0001071//nucleic acid binding transcription factor activity	gi|18406408|ref|NP_564749.1|/1.92647e-146/transcription factor BPE [Arabidopsis thaliana]
AT2G45150.1	-7.82018	GO:0070567	gi|145361012|ref|NP_566035.2|/0/cytidinediphosphate diacylglycerol synthase 4 [Arabidopsis thaliana]
AT4G15955.2	-7.82655	-	gi|238480700|ref|NP_001154238.1|/8.2132e-169/alpha/beta-Hydrolases superfamily protein [Arabidopsis thaliana]
AT4G01540.2	-7.82655	GO:0003676//nucleic acid binding;GO:0001071//nucleic acid binding transcription factor activity	gi|145332955|ref|NP_001078343.1|/0/NAC with transmembrane motif1 [Arabidopsis thaliana]
AT5G26280.2	-7.8392	-	gi|145334555|ref|NP_001078623.1|/0/TRAF-like family protein [Arabidopsis thaliana]
AT1G22310.1	-7.8392	GO:0003676//nucleic acid binding;GO:0000166//nucleotide binding	gi|30687819|ref|NP_850949.1|/0/methyl-CPG-binding domain-containing protein [Arabidopsis thaliana]
AT1G63660.2	-7.84549	GO:0016884//carbon-nitrogen ligase activity, with glutamine as amido-N-donor;GO:0032559	gi|12324937|gb|AAG52416.1|AC011622_4/0/GMP synthase; 61700-64653 [Arabidopsis thaliana]
AT1G63770.2	-7.84549	GO:0046914//transition metal ion binding;GO:0070011//peptidase activity, acting on L-amino acid peptides	gi|42571985|ref|NP_974083.1|/0/peptidase M1 family protein [Arabidopsis thaliana]
AT2G29390.1	-7.85175	GO:0046914//transition metal ion binding;GO:0000254//C-4 methylsterol oxidase activity	gi|18402028|ref|NP_565681.1|/3.90657e-164/sterol 4-alpha-methyl-oxidase 2-2 [Arabidopsis thaliana]
AT5G24290.2	-7.85798	-	gi|30689371|ref|NP_568441.2|/0/membrane protein of ER body 2 [Arabidopsis thaliana]
AT4G39560.1	-7.86419	-	gi|5042172|emb|CAB44691.1|/0/putative protein [Arabidopsis thaliana]
AT5G38520.2	-7.87036	GO:0003824//catalytic activity	gi|145334673|ref|NP_001078682.1|/0/alpha/beta-hydrolase-like protein [Arabidopsis thaliana]
AT2G42780.2	-7.87652	-	gi|334184889|ref|NP_001189736.1|/5.64736e-142/uncharacterized protein [Arabidopsis thaliana]
AT4G05390.2	-7.87652	GO:0046914//transition metal ion binding;GO:0008937//ferredoxin-NAD(P) reductase activity;GO:0050662//coenzyme binding;GO:0000166//nucleotide binding	gi|334186381|ref|NP_001190682.1|/0/ferredoxin--NADP reductase, root isozyme 1 [Arabidopsis thaliana]
AT2G43500.2	-7.87652	GO:0001071//nucleic acid binding transcription factor activity	gi|15224289|ref|NP_181878.1|/0/nodule inception protein-like protein 8 [Arabidopsis thaliana]
AT5G35330.3	-7.88264	GO:0046914//transition metal ion binding;GO:0003676//nucleic acid binding;GO:0016787//hydrolase activity;GO:0005515//protein binding	gi|10178093|dbj|BAB11480.1|/2.68638e-154/unnamed protein product [Arabidopsis thaliana]
AT5G07840.1	-7.88264	-	gi|6562298|emb|CAB62596.1|/1.31646e-105/putative protein [Arabidopsis thaliana]
AT4G33150.2	-7.88264	GO:0004753//saccharopine dehydrogenase activity	gi|18418158|ref|NP_567914.1|/0/lysine-ketoglutarate reductase/saccharopine dehydrogenase bifunctional enzyme [Arabidopsis thaliana]
AT1G79880.3	-7.88874	GO:0003676//nucleic acid binding	gi|30699461|ref|NP_178106.2|/0/RNA recognition motif (RRM)-containing protein [Arabidopsis thaliana]
AT4G21800.2	-7.88874	GO:0032559	gi|15234595|ref|NP_193911.1|/3.37613e-164/early embryo development protein QQT2 [Arabidopsis thaliana]
AT1G10670.4	-7.88874	GO:0004774//succinate-CoA ligase activity;GO:0032559	gi|15220186|ref|NP_172537.1|/0/ATP-citrate lyase A-1 [Arabidopsis thaliana]
AT4G23130.1	-7.88874	GO:0004672//protein kinase activity;GO:0032559	gi|18416074|ref|NP_567677.1|/0/cysteine-rich receptor-like protein kinase 5 [Arabidopsis thaliana]
AT4G22860.2	-7.89482	-	gi|145333775|ref|NP_001078430.1|/0/cell cycle regulated microtubule associated protein [Arabidopsis thaliana]
AT3G47560.2	-7.90087	-	gi|42572603|ref|NP_974397.1|/0/alpha/beta-Hydrolases superfamily protein [Arabidopsis thaliana]
AT1G68020.1	-7.90087	GO:0019203//carbohydrate phosphatase activity;GO:0035251//UDP-glucosyltransferase activity	gi|18408922|ref|NP_564918.1|/0/alpha,alpha-trehalose-phosphate synthase [UDP-forming] 6 [Arabidopsis thaliana]
AT4G25500.2	-7.91289	GO:0005488//binding	gi|15235112|ref|NP_194280.1|/1.04798e-114/arginine/serine-rich splicing factor 35 [Arabidopsis thaliana]
AT4G14905.2	-7.91886	-	gi|30683050|ref|NP_849387.1|/0/F-box/kelch-repeat protein [Arabidopsis thaliana]
AT2G26980.1	-7.92481	GO:0004674//protein serine/threonine kinase activity;GO:0032559	gi|79592682|ref|NP_850095.2|/0/CBL-interacting serine/threonine-protein kinase 3 [Arabidopsis thaliana]
AT5G19400.1	-7.93074	-	gi|79516777|ref|NP_197441.3|/0/EST1 domain protein SMG7 [Arabidopsis thaliana]
AT5G62640.2	-7.93664	-	gi|79331962|ref|NP_001032126.1|/1.23305e-169/protein EARLY FLOWERING 5 [Arabidopsis thaliana]
AT4G39270.1	-7.93664	GO:0004672//protein kinase activity;GO:0032559	gi|15235005|ref|NP_195638.1|/0/leucine-rich repeat protein kinase-like protein [Arabidopsis thaliana]
AT1G51680.2	-7.94837	GO:0016405//CoA-ligase activity	gi|30695037|ref|NP_849793.1|/0/4-coumarate--CoA ligase 1 [Arabidopsis thaliana]
AT3G14570.2	-7.94837	GO:0035251//UDP-glucosyltransferase activity	gi|334185351|ref|NP_001189893.1|/0/glucan synthase-like 4 [Arabidopsis thaliana]
AT4G00560.4	-7.96	GO:0016616//oxidoreductase activity, acting on the CH-OH group of donors, NAD or NADP as acceptor	gi|334186246|ref|NP_001190643.1|/0/NAD(P)-binding Rossmann-fold superfamily protein [Arabidopsis thaliana]
AT5G65420.1	-7.96	GO:0019887//protein kinase regulator activity;GO:0005488//binding	gi|15238462|ref|NP_201345.1|/6.22632e-156/cyclin-D4-1 [Arabidopsis thaliana]
AT4G27430.2	-7.96	-	gi|15234126|ref|NP_194473.1|/0/COP1-interacting protein 7 [Arabidopsis thaliana]
AT3G04600.3	-7.96578	GO:0004812//aminoacyl-tRNA ligase activity;GO:0032559	gi|15229319|ref|NP_187110.1|/0/tryptophanyl-tRNA synthetase-like protein [Arabidopsis thaliana]
AT3G26020.2	-7.96578	GO:0019888//protein phosphatase regulator activity	gi|15230961|ref|NP_189231.1|/0/protein phosphatase 2A regulatory subunit B' eta [Arabidopsis thaliana]
AT2G17280.2	-7.97154	-	gi|15227803|ref|NP_179320.1|/9.34484e-147/phosphoglycerate mutase-like protein [Arabidopsis thaliana]
AT1G13460.2	-7.97154	GO:0019888//protein phosphatase regulator activity	gi|15222851|ref|NP_172803.1|/0/protein phosphatase 2A B'theta [Arabidopsis thaliana]
AT1G04490.1	-7.97728	-	gi|42561689|ref|NP_171943.2|/0/uncharacterized protein [Arabidopsis thaliana]
AT2G36880.2	-7.97728	GO:0046914//transition metal ion binding;GO:0016765//transferase activity, transferring alkyl or aryl (other than methyl) groups;GO:0032559	gi|15228048|ref|NP_181225.1|/0/S-adenosylmethionine synthase 3 [Arabidopsis thaliana]
AT2G32120.2	-7.97728	GO:0032559	gi|15225187|ref|NP_180771.1|/0/heat-shock protein 70T-2 [Arabidopsis thaliana]
AT2G16460.2	-7.98299	GO:0043169//cation binding	gi|42570799|ref|NP_973473.1|/1.89422e-82/uncharacterized protein [Arabidopsis thaliana]
AT5G07680.2	-7.99435	GO:0003676//nucleic acid binding;GO:0001071//nucleic acid binding transcription factor activity	gi|30682048|ref|NP_568182.2|/0/NAC domain containing protein 80 [Arabidopsis thaliana]
AT1G80270.1	-8	-	gi|15220095|ref|NP_178143.1|/0/pentatricopeptide repeat-containing protein [Arabidopsis thaliana]
AT1G45688.2	-8.00562	-	gi|18401556|ref|NP_564495.1|/1.41255e-115/uncharacterized protein [Arabidopsis thaliana]
AT4G38130.2	-8.00562	GO:0005488//binding;GO:0017136//NAD-dependent histone deacetylase activity	gi|15233694|ref|NP_195526.1|/0/histone deacetylase 19 [Arabidopsis thaliana]
AT5G21930.3	-8.00562	GO:0004175//endopeptidase activity;GO:0032559;GO:0043169//cation binding;GO:0043682//copper-transporting ATPase activity	gi|334187819|ref|NP_001190357.1|/0/P-type ATPase [Arabidopsis thaliana]
AT1G67210.1	-8.01123	GO:0046914//transition metal ion binding	gi|116830997|gb|ABK28454.1|/0/unknown [Arabidopsis thaliana]
AT2G38185.1	-8.01123	GO:0046914//transition metal ion binding	gi|42569725|ref|NP_565884.2|/0/protein ABERRANT POLLEN DEVELOPMENT 1 [Arabidopsis thaliana]
AT2G11890.2	-8.01681	-	gi|79322270|ref|NP_001031347.1|/4.17226e-63/adenylate cyclase [Arabidopsis thaliana]
AT5G64630.1	-8.01681	GO:0005488//binding	gi|42573790|ref|NP_974991.1|/0/chromatin assembly factor 1 subunit FAS2 [Arabidopsis thaliana]
AT4G35560.2	-8.01681	-	gi|334187194|ref|NP_001190926.1|/0/DUO1-activated WD40 1 [Arabidopsis thaliana]
AT5G12330.2	-8.02237	GO:0042802//identical protein binding	gi|334187635|ref|NP_001190295.1|/7.3598e-173/protein LATERAL ROOT PRIMORDIUM 1 [Arabidopsis thaliana]
AT4G30310.3	-8.02237	GO:0016301//kinase activity	gi|7269931|emb|CAB81024.1|/0/putative protein [Arabidopsis thaliana]
AT1G05380.1	-8.02791	GO:0046914//transition metal ion binding	gi|145335136|ref|NP_563736.3|/0/Acyl-CoA N-acyltransferase with RING/FYVE/PHD-type zinc finger protein [Arabidopsis thaliana]
AT5G02470.1	-8.03892	GO:0003676//nucleic acid binding;GO:0001071//nucleic acid binding transcription factor activity	gi|22326573|ref|NP_195867.2|/4.32403e-142/transcription factor-like protein DPA [Arabidopsis thaliana]
AT5G22040.2	-8.0607	-	gi|22326954|ref|NP_680191.1|/7.69589e-159/uncharacterized protein [Arabidopsis thaliana]
AT2G26170.2	-8.0607	GO:0004497//monooxygenase activity;GO:0005506//iron ion binding	gi|30683024|ref|NP_565617.2|/0/cytochrome P450, family 711, subfamily A, polypeptide 1 [Arabidopsis thaliana]
AT5G46390.1	-8.0607	GO:0070011//peptidase activity, acting on L-amino acid peptides	gi|42573594|ref|NP_974893.1|/0/peptidase S41 family protein [Arabidopsis thaliana]
AT1G34220.1	-8.0607	-	gi|42562513|ref|NP_174684.2|/0/Regulator of Vps4 activity in the MVB pathway protein [Arabidopsis thaliana]
AT1G05230.3	-8.0607	GO:0001071//nucleic acid binding transcription factor activity;GO:0003677//DNA binding	gi|186478150|ref|NP_001117231.1|/0/homeobox-leucine zipper protein HDG2 [Arabidopsis thaliana]
AT3G25585.4	-8.06609	GO:0016780//phosphotransferase activity, for other substituted phosphate groups	gi|15229490|ref|NP_189186.1|/0/aminoalcoholphosphotransferase [Arabidopsis thaliana]
AT2G16940.2	-8.06609	GO:0003676//nucleic acid binding	gi|334184263|ref|NP_001189538.1|/0/splicing factor, CC1-like protein [Arabidopsis thaliana]
AT2G24220.2	-8.07682	GO:0015205//nucleobase transmembrane transporter activity	gi|297821705|ref|XP_002878735.1|/7.86714e-164/ATPUP5 [Arabidopsis lyrata subsp. lyrata]
AT1G61360.1	-8.07682	GO:0030246//carbohydrate binding;GO:0004672//protein kinase activity;GO:0019899//enzyme binding;GO:0032559	gi|15219912|ref|NP_176331.1|/0/G-type lectin S-receptor-like serine/threonine-protein kinase [Arabidopsis thaliana]
AT1G33260.1	-8.08215	GO:0004672//protein kinase activity;GO:0032559	gi|42562481|ref|NP_564421.3|/0/probable receptor-like protein kinase [Arabidopsis thaliana]
AT4G36530.1	-8.09276	GO:0003824//catalytic activity	gi|15234433|ref|NP_195371.1|/0/hydrolase, alpha/beta fold family protein [Arabidopsis thaliana]
AT1G19715.2	-8.09276	GO:0030246//carbohydrate binding	gi|334182701|ref|NP_001185041.1|/0/Mannose-binding lectin superfamily protein [Arabidopsis thaliana]
AT5G38895.1	-8.09803	GO:0046914//transition metal ion binding	gi|334188071|ref|NP_001190436.1|/9.48962e-166/RING/U-box superfamily protein [Arabidopsis thaliana]
AT3G63280.2	-8.11374	GO:0004672//protein kinase activity;GO:0032559	gi|22331918|ref|NP_191887.2|/0/serine/threonine-protein kinase Nek4 [Arabidopsis thaliana]
AT5G10450.2	-8.11894	GO:0051219//phosphoprotein binding	gi|79327622|ref|NP_001031868.1|/4.2013e-124/14-3-3-like protein GF14 lambda [Arabidopsis thaliana]
AT4G22340.2	-8.11894	GO:0070567	gi|79325225|ref|NP_001031697.1|/0/cytidinediphosphate diacylglycerol synthase 2 [Arabidopsis thaliana]
AT5G05690.2	-8.11894	GO:0016491//oxidoreductase activity;GO:0005506//iron ion binding	gi|15239203|ref|NP_196188.1|/0/cytochrome P450 90A1 [Arabidopsis thaliana]
AT1G78240.2	-8.11894	GO:0016741	gi|292630946|sp|Q9C9Q8.2|PMTT_ARATH/0/RecName: Full=Probable pectin methyltransferase QUA2; AltName: Full=Protein OVERSENSITIVE TO SUGAR 1; AltName: Full=Protein QUASIMODO 2; AltName: Full=Protein TUMOROUS SHOOT DEVELOPMENT 2 [Arabidopsis thaliana]
AT4G35110.2	-8.12412	-	gi|186516425|ref|NP_001119119.1|/2.04549e-174/phospholipase-like (PEARLI 4) family protein [Arabidopsis thaliana]
AT4G02260.3	-8.12412	-	gi|42572809|ref|NP_974501.1|/0/RelA-SpoT like protein RSH1 [Arabidopsis thaliana]
AT5G59950.5	-8.12928	GO:0005488//binding	gi|334188502|ref|NP_001190572.1|/8.86651e-103/RNA recognition motif-containing protein [Arabidopsis thaliana]
AT5G06839.3	-8.12928	GO:0003677//DNA binding;GO:0001071//nucleic acid binding transcription factor activity;GO:0005515//protein binding	gi|334187472|ref|NP_001190244.1|/0/bZIP transcription factor TGA10 [Arabidopsis thaliana]
AT5G64250.1	-8.13443	GO:0016703	gi|30697982|ref|NP_568988.2|/0/Aldolase-type TIM barrel family protein [Arabidopsis thaliana]
AT1G14380.2	-8.13443	-	gi|42571467|ref|NP_973824.1|/0/IQ-domain 28 protein [Arabidopsis thaliana]
AT5G04830.1	-8.13955	-	gi|18414706|ref|NP_568142.1|/3.13574e-100/Nuclear transport factor 2 (NTF2) family protein [Arabidopsis thaliana]
AT4G38660.2	-8.13955	-	gi|79326475|ref|NP_001031809.1|/2.20894e-172/pathogenesis-related thaumatin-like protein [Arabidopsis thaliana]
AT1G27450.3	-8.14466	GO:0016763//transferase activity, transferring pentosyl groups	gi|334182907|ref|NP_001185104.1|/3.30148e-157/adenine phosphoribosyl transferase 1 [Arabidopsis thaliana]
AT1G54510.2	-8.14466	GO:0004674//protein serine/threonine kinase activity;GO:0032559	gi|15221843|ref|NP_175853.1|/0/serine/threonine-protein kinase Nek1 [Arabidopsis thaliana]
AT3G54960.2	-8.14975	GO:0016862//intramolecular oxidoreductase activity, interconverting keto- and enol-groups;GO:0015036//disulfide oxidoreductase activity	gi|186511078|ref|NP_001118842.1|/0/protein PDI-like 1-3 [Arabidopsis thaliana]
AT3G13810.3	-8.14975	GO:0046914//transition metal ion binding;GO:0001071//nucleic acid binding transcription factor activity	gi|334185323|ref|NP_001189882.1|/0/protein indeterminate(ID)-domain 11 [Arabidopsis thaliana]
AT4G38520.2	-8.16491	GO:0004721//phosphoprotein phosphatase activity;GO:0043169//cation binding	gi|75251246|sp|Q5PNS9.1|P2C64_ARATH/0/RecName: Full=Probable protein phosphatase 2C 64; Short=AtPP2C64 [Arabidopsis thaliana]
AT1G15790.2	-8.17493	GO:0000989//transcription factor binding transcription factor activity	gi|22329593|ref|NP_173031.2|/2.17906e-97/uncharacterized protein [Arabidopsis thaliana]
AT3G26910.1	-8.18982	-	gi|30688552|ref|NP_189326.2|/0/hydroxyproline-rich glycoprotein family protein [Arabidopsis thaliana]
AT5G43930.1	-8.18982	-	gi|15240053|ref|NP_199206.1|/0/WD40 domain-containing protein [Arabidopsis thaliana]
AT1G76380.3	-8.19476	-	gi|42572127|ref|NP_974154.1|/0/DNA-binding bromodomain-containing protein [Arabidopsis thaliana]
AT1G10920.2	-8.19476	GO:0001071//nucleic acid binding transcription factor activity;GO:0032559	gi|158253373|gb|ABW24157.1|/0/LOV1 [Arabidopsis thaliana]
AT2G03480.2	-8.20945	GO:0016741	gi|42570673|ref|NP_973410.1|/0/QUASIMODO2 like 2 [Arabidopsis thaliana]
AT3G49010.1	-8.21432	GO:0005198//structural molecule activity	gi|15229064|ref|NP_190470.1|/4.5604e-103/60S ribosomal protein L13-1 [Arabidopsis thaliana]
AT3G06850.2	-8.21432	GO:0046914//transition metal ion binding;GO:0030523	gi|15231314|ref|NP_187341.1|/0/dihydrolipoamide branched chain acyltransferase [Arabidopsis thaliana]
AT3G04630.2	-8.21917	-	gi|30679219|ref|NP_850514.1|/2.94482e-137/WVD2-like 1 [Arabidopsis thaliana]
AT2G45960.2	-8.21917	GO:0005372//water transmembrane transporter activity	gi|145331417|ref|NP_001078067.1|/2.11137e-165/aquaporin PIP1-2 [Arabidopsis thaliana]
AT3G04030.1	-8.224	GO:0001071//nucleic acid binding transcription factor activity;GO:0003676//nucleic acid binding	gi|22330835|ref|NP_187053.2|/0/myb family transcription factor [Arabidopsis thaliana]
AT4G32030.2	-8.224	-	gi|42573123|ref|NP_974658.1|/4.48119e-57/uncharacterized protein [Arabidopsis thaliana]
AT1G55250.1	-8.22882	GO:0042802//identical protein binding;GO:0046914//transition metal ion binding	gi|240254270|ref|NP_564680.4|/0/E3 ubiquitin-protein ligase HUB2 [Arabidopsis thaliana]
AT1G49180.1	-8.2384	GO:0004674//protein serine/threonine kinase activity;GO:0032559	gi|30694500|ref|NP_175344.2|/0/protein kinase family protein [Arabidopsis thaliana]
AT5G23870.2	-8.2384	-	gi|42573459|ref|NP_974826.1|/0/pectinacetylesterase family protein [Arabidopsis thaliana]
AT5G09330.4	-8.2384	GO:0001071//nucleic acid binding transcription factor activity	gi|15242390|ref|NP_196495.1|/0/NAC domain containing protein 82 [Arabidopsis thaliana]
AT4G38900.1	-8.2384	GO:0003677//DNA binding;GO:0001071//nucleic acid binding transcription factor activity;GO:0005515//protein binding	gi|15234865|ref|NP_195601.1|/0/Basic-leucine zipper (bZIP) transcription factor family protein [Arabidopsis thaliana]
AT4G16990.3	-8.2384	GO:0032559	gi|30683892|ref|NP_849399.1|/0/protein RESISTANCE TO LEPTOSPHAERIA MACULANS 3 [Arabidopsis thaliana]
AT3G13990.2	-8.24793	-	gi|145332385|ref|NP_001078149.1|/0/kinase-related protein [Arabidopsis thaliana]
AT5G01390.2	-8.25267	GO:0005515//protein binding	gi|186519105|ref|NP_001119148.1|/4.02976e-135/putative DNAJ heat shock protein [Arabidopsis thaliana]
AT3G20120.2	-8.25739	GO:0005506//iron ion binding;GO:0016627//oxidoreductase activity, acting on the CH-CH group of donors	gi|9293969|dbj|BAB01872.1|/0/cytochrome P450-like protein [Arabidopsis thaliana]
AT3G59390.1	-8.26679	-	gi|30694985|ref|NP_191498.2|/9.3005e-144/uncharacterized protein [Arabidopsis thaliana]
AT4G00355.1	-8.26679	-	gi|18411306|ref|NP_567174.1|/9.08505e-128/ATG8-interacting protein 2 [Arabidopsis thaliana]
AT3G58520.2	-8.27612	-	gi|238480100|ref|NP_001154682.1|/0/plant organelle RNA recognition domain-containing protein [Arabidopsis thaliana]
AT4G24790.1	-8.27612	GO:0003676//nucleic acid binding;GO:0016462//pyrophosphatase activity;GO:0032559;GO:0034061	gi|186513260|ref|NP_194210.2|/0/AAA-type ATPase family protein [Arabidopsis thaliana]
AT4G08590.1	-8.28077	GO:0046914//transition metal ion binding;GO:0005515//protein binding;GO:0000166//nucleotide binding;GO:0019787//small conjugating protein ligase activity;GO:0003690//double-stranded DNA binding	gi|42566339|ref|NP_192599.2|/0/E3 ubiquitin-protein ligase ORTHRUS-LIKE 1 [Arabidopsis thaliana]
AT3G04130.1	-8.28077	-	gi|6721172|gb|AAF26800.1|AC016829_24/0/hypothetical protein [Arabidopsis thaliana]
AT3G19570.1	-8.28077	-	gi|9294421|dbj|BAB02541.1|/0/unnamed protein product [Arabidopsis thaliana]
AT2G34260.2	-8.29002	-	gi|18403495|ref|NP_565782.1|/1.77891e-171/protein WDR55 [Arabidopsis thaliana]
AT3G53350.2	-8.29921	-	gi|42572655|ref|NP_974423.1|/0/ROP interactive partner 3 [Arabidopsis thaliana]
AT2G41600.4	-8.30378	-	gi|186507231|ref|NP_001118503.1|/3.74121e-110/glycoprotein family protein [Arabidopsis thaliana]
AT1G29790.2	-8.31741	GO:0016741	gi|30725596|gb|AAP37820.1|/0/At1g29790 [Arabidopsis thaliana]
AT3G60260.2	-8.32193	-	gi|18411543|ref|NP_567097.1|/1.11728e-139/ELMO/CED-12 domain-containing protein [Arabidopsis thaliana]
AT2G42130.2	-8.32193	-	gi|147719766|sp|Q8S9M1.2|PAP13_ARATH/7.51023e-138/RecName: Full=Probable plastid-lipid-associated protein 13, chloroplastic; AltName: Full=Fibrillin-7b; Short=AtPGL30; Flags: Precursor [Arabidopsis thaliana]
AT5G43740.1	-8.32193	GO:0016462//pyrophosphatase activity;GO:0032559	gi|15239960|ref|NP_199187.1|/0/CC-NBS-LRR class disease resistance protein [Arabidopsis thaliana]
AT4G01290.2	-8.32193	-	gi|145332953|ref|NP_001078342.1|/0/uncharacterized protein [Arabidopsis thaliana]
AT1G04300.3	-8.33092	-	gi|145323732|ref|NP_001077455.1|/0/MATH domain-containing protein [Arabidopsis thaliana]
AT3G51770.1	-8.33092	GO:0005515//protein binding	gi|240255605|ref|NP_001030839.5|/0/Ethylene-overproduction protein 1 [Arabidopsis thaliana]
AT2G43240.1	-8.33539	GO:0005402//cation:sugar symporter activity	gi|145360939|ref|NP_181853.3|/0/nucleotide-sugar transporter [Arabidopsis thaliana]
AT4G11830.1	-8.33985	GO:0004620//phospholipase activity;GO:0046872//metal ion binding;GO:0035091//phosphatidylinositol binding	gi|30681908|ref|NP_849539.1|/0/phospholipase D gamma 2 [Arabidopsis thaliana]
AT2G33560.2	-8.3443	-	gi|334184662|ref|NP_001189668.1|/0/BUB1-related protein BUBR1 [Arabidopsis thaliana]
AT1G34120.1	-8.3443	GO:0046030//inositol trisphosphate phosphatase activity	gi|18399139|ref|NP_564437.1|/0/Type I inositol-1,4,5-trisphosphate 5-phosphatase 1 [Arabidopsis thaliana]
AT5G61530.2	-8.35315	-	gi|42573754|ref|NP_974973.1|/0/uncharacterized Rho GTPase-activating protein [Arabidopsis thaliana]
AT5G14740.5	-8.35315	GO:0046914//transition metal ion binding;GO:0016836//hydro-lyase activity	gi|30685030|ref|NP_568303.2|/2.603e-154/carbonic anhydrase 2 [Arabidopsis thaliana]
AT3G16700.1	-8.36194	GO:0046914//transition metal ion binding;GO:0003824//catalytic activity	gi|11994625|dbj|BAB02762.1|/1.54147e-123/isomerase-like protein [Arabidopsis thaliana]
AT1G68080.1	-8.36194	GO:0019842//vitamin binding;GO:0016491//oxidoreductase activity;GO:0046914//transition metal ion binding	gi|79375455|ref|NP_176975.2|/0/2-oxoglutarate (2OG) and Fe(II)-dependent oxygenase superfamily protein [Arabidopsis thaliana]
AT4G02570.3	-8.36194	GO:0019899//enzyme binding	gi|18411983|ref|NP_567243.1|/0/cullin 1 [Arabidopsis thaliana]
AT4G32560.1	-8.36632	-	gi|18418036|ref|NP_567897.1|/1.44765e-164/paramyosin-related protein [Arabidopsis thaliana]
AT3G53270.5	-8.37069	-	gi|18409805|ref|NP_566983.1|/4.00335e-156/Small nuclear RNA activating complex (SNAPc), subunit SNAP43 protein [Arabidopsis thaliana]
AT2G37550.2	-8.37069	GO:0005083//small GTPase regulator activity;GO:0046914//transition metal ion binding	gi|15224315|ref|NP_181291.1|/0/ADP-ribosylation factor GTPase-activating protein AGD7 [Arabidopsis thaliana]
AT5G19390.4	-8.37069	GO:0005543//phospholipid binding;GO:0005099//Ras GTPase activator activity	gi|79328146|ref|NP_001031905.1|/0/Rho GTPase activation protein [Arabidopsis thaliana]
AT3G26850.2	-8.37504	GO:0016279//protein-lysine N-methyltransferase activity	gi|18405114|ref|NP_566802.1|/3.08996e-128/histone-lysine N-methyltransferase [Arabidopsis thaliana]
AT3G56510.2	-8.37938	GO:0008134//transcription factor binding	gi|30694465|ref|NP_191210.2|/3.95869e-118/RNA recognition motif-containing protein [Arabidopsis thaliana]
AT3G60240.2	-8.37938	-	gi|145332903|ref|NP_001078317.1|/0/eukaryotic translation initiation factor 4G [Arabidopsis thaliana]
AT5G50330.1	-8.3837	GO:0016301//kinase activity;GO:0032559	gi|145359078|ref|NP_199844.3|/0/protein kinase [Arabidopsis thaliana]
AT1G14240.2	-8.3837	GO:0003824//catalytic activity	gi|15223688|ref|NP_172876.1|/0/probable apyrase 3 [Arabidopsis thaliana]
AT4G10925.1	-8.38802	-	gi|18413398|ref|NP_567369.1|/2.29812e-135/Nuclear transport factor 2 (NTF2) family protein [Arabidopsis thaliana]
AT5G43440.2	-8.38802	GO:0016641//oxidoreductase activity, acting on the CH-NH2 group of donors, oxygen as acceptor;GO:0016706//oxidoreductase activity, acting on paired donors, with incorporation or reduction of molecular oxygen, 2-oxoglutarate as one donor, and incorporation of one atom each of oxygen into both donors	gi|297791533|ref|XP_002863651.1|/0/hypothetical protein ARALYDRAFT_917302 [Arabidopsis lyrata subsp. lyrata]
AT4G29440.2	-8.38802	-	gi|79325498|ref|NP_001031748.1|/0/regulator of Vps4 activity protein [Arabidopsis thaliana]
AT5G15090.2	-8.39232	GO:0005244//voltage-gated ion channel activity	gi|15242210|ref|NP_197013.1|/1.39662e-145/voltage dependent anion channel 3 [Arabidopsis thaliana]
AT5G27830.5	-8.3966	-	gi|334187987|ref|NP_001190413.1|/1.76242e-165/uncharacterized protein [Arabidopsis thaliana]
AT5G45050.2	-8.3966	GO:0004872//receptor activity;GO:0001071//nucleic acid binding transcription factor activity;GO:0003677//DNA binding;GO:0032559	gi|30694677|ref|NP_199318.2|/0/putative WRKY transcription factor 16 [Arabidopsis thaliana]
AT3G13580.2	-8.40088	GO:0005488//binding;GO:0005198//structural molecule activity	gi|15231288|ref|NP_187967.1|/6.02156e-121/60S ribosomal protein L7-4 [Arabidopsis thaliana]
AT1G28100.1	-8.40088	-	gi|30690193|ref|NP_849717.1|/1.18052e-160/uncharacterized protein [Arabidopsis thaliana]
AT5G54650.2	-8.40514	GO:0008092//cytoskeletal protein binding	gi|15239699|ref|NP_200276.1|/0/formin-like protein 5 [Arabidopsis thaliana]
AT2G35710.2	-8.40939	GO:0016740//transferase activity	gi|330254055|gb|AEC09149.1|/0/plant glycogenin-like starch initiation protein 7 [Arabidopsis thaliana]
AT4G26860.2	-8.41363	GO:0048037//cofactor binding	gi|334186946|ref|NP_001190850.1|/1.41231e-136/putative pyridoxal phosphate-dependent enzyme, YBL036C type [Arabidopsis thaliana]
AT5G23510.1	-8.41363	-	gi|334187864|ref|NP_001119266.2|/9.75393e-159/uncharacterized protein [Arabidopsis thaliana]
AT1G79700.2	-8.41785	GO:0003676//nucleic acid binding;GO:0001071//nucleic acid binding transcription factor activity	gi|145327747|ref|NP_001077849.1|/8.01519e-146/AP2-like ethylene-responsive transcription factor WRI4 [Arabidopsis thaliana]
AT1G70730.2	-8.42206	GO:0046872//metal ion binding;GO:0016866//intramolecular transferase activity	gi|238479031|ref|NP_001154464.1|/0/phosphoglucomutase 2 [Arabidopsis thaliana]
AT3G49590.2	-8.42206	-	gi|15229172|ref|NP_190528.1|/0/Autophagy-related protein 13 [Arabidopsis thaliana]
AT4G24230.4	-8.42626	GO:0005504//fatty acid binding	gi|15233749|ref|NP_194154.1|/1.80738e-163/acyl-CoA-binding domain 3 [Arabidopsis thaliana]
AT3G56860.4	-8.42626	GO:0003723//RNA binding	gi|18410591|ref|NP_567042.1|/0/UBP1-associated protein 2A [Arabidopsis thaliana]
AT2G02960.4	-8.43045	GO:0046914//transition metal ion binding;GO:0019787//small conjugating protein ligase activity	gi|15227065|ref|NP_178396.1|/3.12392e-94/RING/FYVE/PHD zinc finger-containing protein [Arabidopsis thaliana]
AT1G08630.3	-8.43045	GO:0048037//cofactor binding;GO:0016832//aldehyde-lyase activity	gi|18390920|ref|NP_563822.1|/0/threonine aldolase [Arabidopsis thaliana]
AT3G05510.2	-8.43045	GO:0016747//transferase activity, transferring acyl groups other than amino-acyl groups	gi|18397251|ref|NP_566254.1|/0/phospholipid/glycerol acyltransferase family protein [Arabidopsis thaliana]
AT3G55400.2	-8.43045	GO:0004812//aminoacyl-tRNA ligase activity;GO:0032559	gi|15233258|ref|NP_191100.1|/0/methionyl-tRNA synthetase [Arabidopsis thaliana]
AT3G59680.2	-8.43463	-	gi|79607964|ref|NP_974463.2|/4.77904e-107/uncharacterized protein [Arabidopsis thaliana]
AT3G11470.3	-8.43879	GO:0016780//phosphotransferase activity, for other substituted phosphate groups;GO:0046872//metal ion binding	gi|22330990|ref|NP_187754.2|/5.32755e-165/4'-phosphopantetheinyl transferase superfamily [Arabidopsis thaliana]
AT4G20380.7	-8.44294	-	gi|30685085|ref|NP_849549.1|/1.12092e-93/zinc finger protein LSD1 [Arabidopsis thaliana]
AT4G17240.2	-8.45533	-	gi|334186633|ref|NP_001190748.1|/1.56679e-156/uncharacterized protein [Arabidopsis thaliana]
AT5G48000.5	-8.45943	GO:0004497//monooxygenase activity;GO:0005506//iron ion binding	gi|30695347|ref|NP_851152.1|/0/cytochrome P450 708A2 [Arabidopsis thaliana]
AT4G28760.2	-8.45943	GO:0005488//binding	gi|18417262|ref|NP_567819.1|/0/uncharacterized protein [Arabidopsis thaliana]
AT1G30475.3	-8.46352	-	gi|79605856|ref|NP_973941.2|/9.73098e-74/uncharacterized protein [Arabidopsis thaliana]
AT5G19390.3	-8.46352	GO:0005543//phospholipid binding;GO:0005099//Ras GTPase activator activity	gi|79328136|ref|NP_001031904.1|/0/Rho GTPase activation protein [Arabidopsis thaliana]
AT1G53730.2	-8.46761	GO:0004672//protein kinase activity;GO:0032559	gi|145325423|ref|NP_001077716.1|/0/STRUBBELIG-receptor family 6 [Arabidopsis thaliana]
AT4G17410.2	-8.46761	GO:0046872//metal ion binding	gi|334186637|ref|NP_001190750.1|/0/DWNN domain-containing protein [Arabidopsis thaliana]
AT5G03500.3	-8.47978	GO:0005488//binding	gi|145334287|ref|NP_001078525.1|/2.63444e-85/Mediator complex, subunit Med7 [Arabidopsis thaliana]
AT5G18440.2	-8.47978	-	gi|145334515|ref|NP_001078603.1|/0/nuclear FMRP-interacting protein [Arabidopsis thaliana]
AT2G28930.3	-8.49586	GO:0004672//protein kinase activity;GO:0032559	gi|79323399|ref|NP_001031440.1|/0/protein kinase APK1B [Arabidopsis thaliana]
AT5G35100.2	-8.49985	GO:0016859//cis-trans isomerase activity	gi|145334581|ref|NP_001078636.1|/1.00733e-108/cyclophilin-like peptidyl-prolyl cis-trans isomerase family protein [Arabidopsis thaliana]
AT4G27800.2	-8.49985	GO:0043169//cation binding;GO:0004721//phosphoprotein phosphatase activity	gi|15234274|ref|NP_194509.1|/0/protein phosphatase TAP38/PPH1 [Arabidopsis thaliana]
AT3G25900.2	-8.50779	GO:0008172	gi|15230929|ref|NP_189219.1|/1.03719e-179/homocysteine S-methyltransferase 1 [Arabidopsis thaliana]
AT3G18160.3	-8.51964	-	gi|238479805|ref|NP_001154622.1|/2.10365e-180/peroxin 3-1 [Arabidopsis thaliana]
AT5G61670.2	-8.53138	GO:0005515//protein binding	gi|15240312|ref|NP_200975.1|/4.57155e-148/uncharacterized protein [Arabidopsis thaliana]
AT3G61415.2	-8.54303	-	gi|186511286|ref|NP_001118876.1|/1.47256e-171/SKP1-like protein 21 [Arabidopsis thaliana]
AT4G10430.3	-8.55075	-	gi|18413335|ref|NP_567356.1|/1.61922e-178/TMPIT-like protein [Arabidopsis thaliana]
AT2G28760.2	-8.55075	GO:0016831//carboxy-lyase activity;GO:0048037//cofactor binding	gi|15226950|ref|NP_180443.1|/0/UDP-XYL synthase 6 [Arabidopsis thaliana]
AT5G64130.3	-8.55459	-	gi|145334893|ref|NP_001078792.1|/3.94062e-65/cAMP-regulated phosphoprotein 19-related protein [Arabidopsis thaliana]
AT3G07810.2	-8.55459	GO:0003676//nucleic acid binding	gi|30680456|ref|NP_850539.1|/0/RNA recognition motif-containing protein [Arabidopsis thaliana]
AT2G21620.2	-8.55842	GO:0005488//binding	gi|30681474|ref|NP_850016.1|/4.85181e-94/dessication responsive protein [Arabidopsis thaliana]
AT1G44780.2	-8.55842	-	gi|79319332|ref|NP_001031148.1|/0/uncharacterized protein [Arabidopsis thaliana]
AT5G19280.2	-8.55842	GO:0043169//cation binding;GO:0004721//phosphoprotein phosphatase activity;GO:0019900//kinase binding	gi|238481313|ref|NP_001154720.1|/0/kinase associated protein phosphatase [Arabidopsis thaliana]
AT4G15955.1	-8.56986	-	gi|30683471|ref|NP_849393.1|/1.15146e-102/alpha/beta-Hydrolases superfamily protein [Arabidopsis thaliana]
AT3G06080.1	-8.56986	-	gi|18397465|ref|NP_566270.1|/0/protein TRICHOME BIREFRINGENCE-LIKE 10 [Arabidopsis thaliana]
AT3G26890.3	-8.57365	-	gi|9279679|dbj|BAB01236.1|/0/unnamed protein product [Arabidopsis thaliana]
AT1G01340.2	-8.57743	GO:0015075//ion transmembrane transporter activity;GO:0000166//nucleotide binding;GO:0005515//protein binding	gi|334182216|ref|NP_001184885.1|/0/cyclic nucleotide gated channel 10 [Arabidopsis thaliana]
AT5G16300.3	-8.5812	-	gi|79327922|ref|NP_001031890.1|/0/Vps51/Vps67 family (components of vesicular transport) protein [Arabidopsis thaliana]
AT1G14180.1	-8.58871	GO:0046914//transition metal ion binding	gi|240254076|ref|NP_563938.5|/0/RING/U-box superfamily protein [Arabidopsis thaliana]
AT1G28390.1	-8.58871	GO:0004672//protein kinase activity;GO:0032559	gi|15218652|ref|NP_174161.1|/0/serine/threonine-protein kinase-like protein [Arabidopsis thaliana]
AT3G09370.2	-8.59619	GO:0008135//translation factor activity, nucleic acid binding;GO:0046914//transition metal ion binding;GO:0001071//nucleic acid binding transcription factor activity	gi|145332010|ref|NP_001078127.1|/0/c-myb-like transcription factor MYB3R3 [Arabidopsis thaliana]
AT5G67390.1	-8.59991	-	gi|15240736|ref|NP_201540.1|/7.33065e-76/uncharacterized protein [Arabidopsis thaliana]
AT3G54790.1	-8.59991	GO:0019787//small conjugating protein ligase activity	gi|30694120|ref|NP_191039.2|/0/U-box domain-containing protein 3 [Arabidopsis thaliana]
AT3G27770.2	-8.60733	-	gi|145332707|ref|NP_001078219.1|/2.17974e-160/uncharacterized protein [Arabidopsis thaliana]
AT2G18690.2	-8.60733	-	gi|18398818|ref|NP_028490.1|/2.96239e-105/uncharacterized protein [Arabidopsis thaliana]
AT4G21090.3	-8.61471	GO:0051536//iron-sulfur cluster binding;GO:0043169//cation binding	gi|30685302|ref|NP_193841.2|/5.70142e-110/ferredoxin 2 [Arabidopsis thaliana]
AT3G21110.2	-8.64024	GO:0016881//acid-amino acid ligase activity;GO:0032559	gi|15232462|ref|NP_188748.1|/0/phosphoribosylaminoimidazole-succinocarboxamide synthase [Arabidopsis thaliana]
AT2G42890.2	-8.64024	GO:0003676//nucleic acid binding	gi|18406092|ref|NP_565990.1|/0/MEI2-like 2 protein [Arabidopsis thaliana]
AT3G27460.2	-8.64746	-	gi|238479921|ref|NP_001154650.1|/3.66809e-127/SGF29 tudor-like domain-containing protein [Arabidopsis thaliana]
AT3G58270.2	-8.65464	-	gi|15230998|ref|NP_191386.1|/5.19536e-157/phospholipase-like protein (PEARLI 4) with TRAF-like domain [Arabidopsis thaliana]
AT1G05620.2	-8.65821	GO:0008477//purine nucleosidase activity;GO:0008194//UDP-glycosyltransferase activity	gi|18390550|ref|NP_563745.1|/2.95967e-172/inosine nucleoside hydrolase [Arabidopsis thaliana]
AT5G56420.1	-8.65821	-	gi|15241211|ref|NP_200453.1|/0/F-box/FBD/LRR-repeat protein [Arabidopsis thaliana]
AT2G45830.1	-8.66178	-	gi|42569947|ref|NP_182107.3|/0/downstream target of AGL15 2 [Arabidopsis thaliana]
AT1G58180.3	-8.66534	GO:0046914//transition metal ion binding;GO:0016836//hydro-lyase activity	gi|30696223|ref|NP_176114.2|/1.02848e-161/beta carbonic anhydrase 6 [Arabidopsis thaliana]
AT1G68590.2	-8.66888	GO:0005198//structural molecule activity	gi|145326692|ref|NP_001077793.1|/1.654e-70/30S ribosomal protein 3-1 [Arabidopsis thaliana]
AT5G25475.3	-8.66888	GO:0003676//nucleic acid binding;GO:0004888//transmembrane signaling receptor activity	gi|18420927|ref|NP_568473.1|/2.46903e-138/B3 domain-containing protein [Arabidopsis thaliana]
AT1G08920.3	-8.66888	GO:0051119//sugar transmembrane transporter activity	gi|79317414|ref|NP_001031005.1|/0/sugar transporter ERD6-like 3 [Arabidopsis thaliana]
AT1G77800.1	-8.66888	GO:0046914//transition metal ion binding	gi|334183980|ref|NP_177903.5|/0/PHD finger-containing protein [Arabidopsis thaliana]
AT2G34250.2	-8.67243	GO:0008320//protein transmembrane transporter activity	gi|15226261|ref|NP_180972.1|/0/SecY protein transport family protein [Arabidopsis thaliana]
AT4G21860.2	-8.67596	GO:0016671//oxidoreductase activity, acting on a sulfur group of donors, disulfide as acceptor	gi|18415779|ref|NP_567639.1|/9.10014e-95/peptide methionine sulfoxide reductase B2 [Arabidopsis thaliana]
AT4G38560.1	-8.67948	-	gi|15233931|ref|NP_195568.1|/0/phospholipase like protein (PEARLI 4) [Arabidopsis thaliana]
AT1G53200.1	-8.68299	-	gi|42562724|ref|NP_175728.2|/0/uncharacterized protein [Arabidopsis thaliana]
AT5G63470.2	-8.69	GO:0001071//nucleic acid binding transcription factor activity;GO:0003677//DNA binding	gi|15242784|ref|NP_201152.1|/1.84061e-112/nuclear transcription factor Y subunit C-4 [Arabidopsis thaliana]
AT3G22260.1	-8.69	GO:0070011//peptidase activity, acting on L-amino acid peptides	gi|18403314|ref|NP_566704.1|/4.97033e-122/OTU-like cysteine protease family protein [Arabidopsis thaliana]
AT2G32415.1	-8.69349	GO:0005488//binding;GO:0004527//exonuclease activity	gi|240254568|ref|NP_850189.5|/0/polynucleotidyl transferase, ribonuclease H fold protein with HRDC domain [Arabidopsis thaliana]
AT1G67890.2	-8.69697	GO:0060089;GO:0004672//protein kinase activity;GO:0032559	gi|145326682|ref|NP_001077788.1|/0/PAS domain-containing protein tyrosine kinase [Arabidopsis thaliana]
AT5G60580.2	-8.7039	GO:0046914//transition metal ion binding	gi|30697388|ref|NP_851232.1|/0/RING/U-box domain-containing protein [Arabidopsis thaliana]
AT1G08550.2	-8.70736	GO:0005488//binding;GO:0016491//oxidoreductase activity	gi|15223260|ref|NP_172331.1|/0/Violaxanthin de-epoxidase [Arabidopsis thaliana]
AT2G17442.4	-8.71081	-	gi|186501032|ref|NP_001118336.1|/2.7353e-58/uncharacterized protein [Arabidopsis thaliana]
AT3G54300.2	-8.71081	-	gi|15232475|ref|NP_190998.1|/1.20823e-123/vesicle-associated membrane protein 727 [Arabidopsis thaliana]
AT1G09470.1	-8.71081	-	gi|22329439|ref|NP_172418.2|/2.02653e-169/uncharacterized protein [Arabidopsis thaliana]
AT1G73650.3	-8.71768	GO:0016491//oxidoreductase activity	gi|42572099|ref|NP_974140.1|/1.03942e-169/uncharacterized protein [Arabidopsis thaliana]
AT1G48550.2	-8.72451	-	gi|8778704|gb|AAF79712.1|AC020889_20/0/T1N15.17 [Arabidopsis thaliana]
AT1G11750.2	-8.72451	GO:0004175//endopeptidase activity	gi|334182483|ref|NP_001184966.1|/9.19872e-142/ATP-dependent Clp protease proteolytic subunit 6 [Arabidopsis thaliana]
AT1G05230.2	-8.72451	GO:0001071//nucleic acid binding transcription factor activity;GO:0003677//DNA binding	gi|15220448|ref|NP_172015.1|/0/homeobox-leucine zipper protein HDG2 [Arabidopsis thaliana]
AT4G13345.2	-8.73132	-	gi|30682441|ref|NP_849373.1|/0/protein MATERNAL EFFECT EMBRYO ARREST 55 [Arabidopsis thaliana]
AT1G63010.3	-8.73132	-	gi|30696790|ref|NP_564807.2|/0/Major Facilitator Superfamily with SPX domain-containing protein [Arabidopsis thaliana]
AT2G43140.1	-8.74147	GO:0001071//nucleic acid binding transcription factor activity	gi|145360933|ref|NP_181843.2|/6.42145e-127/transcription factor bHLH129 [Arabidopsis thaliana]
AT2G18240.2	-8.75489	-	gi|30680307|ref|NP_849974.1|/2.24933e-124/protein RER1D [Arabidopsis thaliana]
AT3G21070.1	-8.76155	GO:0043169//cation binding;GO:0016301//kinase activity;GO:0005515//protein binding	gi|42565070|ref|NP_188744.3|/0/NAD(H) kinase 1 [Arabidopsis thaliana]
AT1G01040.2	-8.76155	GO:0003723//RNA binding;GO:0042623//ATPase activity, coupled	gi|334182203|ref|NP_001184881.1|/0/endoribonuclease Dicer-like 1 [Arabidopsis thaliana]
AT3G46640.2	-8.77479	GO:0001071//nucleic acid binding transcription factor activity	gi|15232597|ref|NP_190248.1|/1.21448e-137/transcription factor LUX [Arabidopsis thaliana]
AT5G01780.2	-8.77479	GO:0003824//catalytic activity	gi|334187371|ref|NP_001190202.1|/0/oxidoreductase, 2OG-Fe(II) oxygenase family protein [Arabidopsis thaliana]
AT5G35360.3	-8.77808	GO:0016421//CoA carboxylase activity;GO:0016879//ligase activity, forming carbon-nitrogen bonds;GO:0032559	gi|334188019|ref|NP_001190422.1|/0/biotin carboxylase subunit CAC2 [Arabidopsis thaliana]
AT4G35740.1	-8.78463	GO:0003678//DNA helicase activity;GO:0042623//ATPase activity, coupled;GO:0032559;GO:0003690//double-stranded DNA binding	gi|30690461|ref|NP_195299.2|/0/ATP-dependent DNA helicase Q-like 3 [Arabidopsis thaliana]
AT3G08580.1	-8.79116	GO:0046914//transition metal ion binding	gi|15231937|ref|NP_187470.1|/0/ADP,ATP carrier protein 1 [Arabidopsis thaliana]
AT1G70740.2	-8.79116	GO:0004674//protein serine/threonine kinase activity;GO:0032559	gi|334183818|ref|NP_001185366.1|/0/protein kinase family protein [Arabidopsis thaliana]
AT5G58790.2	-8.8009	GO:0003676//nucleic acid binding;GO:0046914//transition metal ion binding	gi|297793411|ref|XP_002864590.1|/7.85974e-68/hypothetical protein ARALYDRAFT_358097 [Arabidopsis lyrata subsp. lyrata]
AT5G35180.3	-8.80413	GO:0005543//phospholipid binding	gi|186526663|ref|NP_001119311.1|/0/uncharacterized protein [Arabidopsis thaliana]
AT2G47860.1	-8.80413	GO:0060089	gi|15227149|ref|NP_182307.1|/0/phototropic-responsive NPH3 family protein SETH6 [Arabidopsis thaliana]
AT1G54680.2	-8.80735	-	gi|3776580|gb|AAC64897.1|/1.37612e-144/Contains similarity to TM021B04.11 gi|2191197 from A. thaliana BAC gb|AF007271 [Arabidopsis thaliana]
AT4G14160.3	-8.81378	GO:0046914//transition metal ion binding	gi|42572895|ref|NP_974544.1|/0/sec23/sec24-like transport protein [Arabidopsis thaliana]
AT5G53490.3	-8.81698	GO:0005488//binding	gi|334188366|ref|NP_001190531.1|/7.08691e-129/thylakoid lumenal protein-17.4 [Arabidopsis thaliana]
AT5G26980.1	-8.81698	GO:0005515//protein binding	gi|15240425|ref|NP_198050.1|/4.75722e-144/syntaxin-41 [Arabidopsis thaliana]
AT1G21690.3	-8.82018	GO:0017111//nucleoside-triphosphatase activity;GO:0003677//DNA binding;GO:0032559	gi|334182756|ref|NP_001185061.1|/0/replication factor C subunit 4 [Arabidopsis thaliana]
AT4G24810.1	-8.82337	GO:0016301//kinase activity;GO:0032559	gi|79325247|ref|NP_001031709.1|/0/protein kinase family protein [Arabidopsis thaliana]
AT2G05210.2	-8.82655	GO:0043565//sequence-specific DNA binding	gi|79552734|ref|NP_178592.3|/0/protection of telomeres protein 1a [Arabidopsis thaliana]
AT5G38220.1	-8.83289	-	gi|42568179|ref|NP_198638.2|/9.02511e-177/alpha/beta-Hydrolases superfamily protein [Arabidopsis thaliana]
AT1G32540.3	-8.8392	GO:0003676//nucleic acid binding	gi|18398482|ref|NP_564405.1|/2.13907e-56/protein LOL1 [Arabidopsis thaliana]
AT1G80380.3	-8.84862	GO:0016301//kinase activity;GO:0032559	gi|30699506|ref|NP_849912.1|/0/D-glycerate 3-kinase [Arabidopsis thaliana]
AT4G11570.1	-8.85487	GO:0003824//catalytic activity	gi|15234236|ref|NP_192894.1|/0/haloacid dehalogenase-like hydrolase domain-containing protein [Arabidopsis thaliana]
AT5G57565.2	-8.86419	GO:0004672//protein kinase activity;GO:0032559	gi|186532544|ref|NP_001119454.1|/7.5754e-67/protein kinase family protein [Arabidopsis thaliana]
AT5G42560.2	-8.86419	-	gi|21553813|gb|AAM62906.1|/3.33622e-120/unknown [Arabidopsis thaliana]
AT4G31170.3	-8.86728	GO:0004672//protein kinase activity;GO:0032559	gi|15235845|ref|NP_194846.1|/0/protein kinase family protein [Arabidopsis thaliana]
AT3G52050.2	-8.87652	GO:0003676//nucleic acid binding;GO:0004527//exonuclease activity	gi|145332809|ref|NP_001078270.1|/0/5'-3' exonuclease family protein [Arabidopsis thaliana]
AT4G31180.2	-8.87652	GO:0004812//aminoacyl-tRNA ligase activity;GO:0032559	gi|30688944|ref|NP_849558.1|/0/Asx tRNA synthetase (AspRS/AsnRS) class II core domain-contating protein [Arabidopsis thaliana]
AT1G33970.3	-8.88264	GO:0032561//guanyl ribonucleotide binding	gi|18399081|ref|NP_564431.1|/4.68901e-167/AIG1 domain-containing protein [Arabidopsis thaliana]
[truncated: 265 more rows]

## Sheet: Supplementary Data Set S2
A full list of the genes that are regulated after 0.1 mM coniferal alcohol treatment for 30 minutes (FDR < 0.001).
Gene ID	log2FC (Treatment vs CK)	GO Function	Blast nr
AT1G12900.3	13.699	GO:0016620//oxidoreductase activity, acting on the aldehyde or oxo group of donors, NAD or NADP as acceptor;GO:0000166//nucleotide binding	gi|15222111|ref|NP_172750.1|/0/glyceraldehyde 3-phosphate dehydrogenase GAPA2 [Arabidopsis thaliana]
AT3G13460.2	12.6656	GO:0005488//binding	gi|30682683|ref|NP_850578.1|/0/CIPK1 interacting protein ECT2 [Arabidopsis thaliana]
AT3G19170.2	12.1932	GO:0004175//endopeptidase activity;GO:0046914//transition metal ion binding	gi|334185460|ref|NP_001189932.1|/0/zinc metalloprotease pitrilysin subfamily A [Arabidopsis thaliana]
AT2G05520.2	12.0775	-	-
AT4G31580.2	12.0375	GO:0046872//metal ion binding	gi|15236000|ref|NP_194886.1|/1.00116e-45/protein serine/arginine-rich 22 [Arabidopsis thaliana]
AT1G55210.1	11.8086	-	gi|15222673|ref|NP_175917.1|/3.51218e-94/dirigent protein 20 [Arabidopsis thaliana]
AT4G03020.2	11.5929	-	gi|22328262|ref|NP_192211.2|/0/WD40 domain-containing protein [Arabidopsis thaliana]
AT5G20950.2	11.5551	GO:0015926//glucosidase activity	gi|22326920|ref|NP_197595.2|/0/glycosyl hydrolase family protein [Arabidopsis thaliana]
AT3G15950.2	11.5512	-	gi|79313257|ref|NP_001030708.1|/0/TSK-associating protein 1-like protein [Arabidopsis thaliana]
AT4G22890.5	11.5063	-	gi|145333797|ref|NP_001078432.1|/6.78484e-167/PGR5-like protein 1A [Arabidopsis thaliana]
AT2G22670.1	11.4696	GO:0005515//protein binding	gi|334184377|ref|NP_001189579.1|/0/auxin-responsive protein IAA8 [Arabidopsis thaliana]
AT5G44290.4	11.4289	GO:0004672//protein kinase activity;GO:0032559	gi|15241455|ref|NP_199242.1|/0/serine/threonine protein kinase [Arabidopsis thaliana]
AT5G36170.1	11.3619	GO:0003747//translation release factor activity	gi|30692908|ref|NP_851096.1|/0/protein high chlorophyll fluorescent 109 [Arabidopsis thaliana]
AT1G75750.2	11.3174	GO:0005488//binding	gi|334183933|ref|NP_001185407.1|/1.93268e-43/GA-responsive GAST1 protein-like protein [Arabidopsis thaliana]
AT5G54290.2	11.314	-	gi|334188385|ref|NP_001190537.1|/0/cytochrome c-type biogenesis ccda-like chloroplastic protein [Arabidopsis thaliana]
AT1G11850.1	11.245	-	gi|30682463|ref|NP_849645.1|/1.17865e-07/uncharacterized protein [Arabidopsis thaliana]
AT2G41100.2	11.2264	GO:0046872//metal ion binding	gi|23197656|gb|AAN15355.1|/2.0202e-116/calmodulin-like protein [Arabidopsis thaliana]
AT4G21150.3	11.2155	GO:0004576//oligosaccharyl transferase activity	gi|22328844|ref|NP_193847.2|/0/dolichyl-diphosphooligosaccharide--protein glycosyltransferase subunit 2 [Arabidopsis thaliana]
AT3G16450.3	11.1917	GO:0030246//carbohydrate binding	gi|15228216|ref|NP_188266.1|/2.41912e-159/jacalin-related lectin [Arabidopsis thaliana]
AT2G22670.3	11.1357	GO:0005515//protein binding	gi|334184377|ref|NP_001189579.1|/0/auxin-responsive protein IAA8 [Arabidopsis thaliana]
AT2G30410.2	11.1286	GO:0005515//protein binding	gi|18402340|ref|NP_565699.1|/2.42004e-57/tubulin folding cofactor A protein KIESEL [Arabidopsis thaliana]
AT2G34300.2	11.128	GO:0016741	gi|292630954|sp|Q0WT31.2|PMTP_ARATH/0/RecName: Full=Probable methyltransferase PMT25 [Arabidopsis thaliana]
AT3G13672.2	11.1196	GO:0046914//transition metal ion binding;GO:0004672//protein kinase activity;GO:0019787//small conjugating protein ligase activity;GO:0032559	gi|9294012|dbj|BAB01915.1|/3.12161e-129/unnamed protein product [Arabidopsis thaliana]
AT3G06110.2	11.1176	GO:0005515//protein binding;GO:0004721//phosphoprotein phosphatase activity	gi|30679726|ref|NP_850522.1|/9.24916e-90/MAPK phosphatase 2 [Arabidopsis thaliana]
AT2G34560.2	10.9908	GO:0032559;GO:0042623//ATPase activity, coupled	gi|42571053|ref|NP_973600.1|/0/nucleoside triphosphatase CCP1 [Arabidopsis thaliana]
AT2G44140.2	10.9144	GO:0070011//peptidase activity, acting on L-amino acid peptides	gi|42571227|ref|NP_973687.1|/0/cysteine protease ATG4a [Arabidopsis thaliana]
AT4G32900.2	10.9024	-	gi|240256130|ref|NP_974671.4|/1.00098e-99/peptidyl-tRNA hydrolase II (PTH2) family protein [Arabidopsis thaliana]
AT2G34630.1	10.8665	GO:0004659//prenyltransferase activity	gi|20260214|gb|AAM13005.1|/0/putative trans-prenyltransferase [Arabidopsis thaliana]
AT1G30510.3	10.8517	GO:0046914//transition metal ion binding;GO:0008937//ferredoxin-NAD(P) reductase activity;GO:0050662//coenzyme binding;GO:0000166//nucleotide binding	gi|30691910|ref|NP_849734.1|/0/ferredoxin--NADP reductase, root isozyme 2 [Arabidopsis thaliana]
AT5G09390.2	10.8517	-	gi|79327369|ref|NP_001031859.1|/5.97378e-161/CD2 antigen cytoplasmic tail-binding protein 2 [Arabidopsis thaliana]
AT1G20560.2	10.8234	GO:0016405//CoA-ligase activity;GO:0032559	gi|8886956|gb|AAF80642.1|AC069251_35/0/F2D10.4 [Arabidopsis thaliana]
AT1G07890.5	10.8106	GO:0004601//peroxidase activity;GO:0005506//iron ion binding	gi|15223049|ref|NP_172267.1|/6.14746e-125/L-ascorbate peroxidase 1 [Arabidopsis thaliana]
AT4G19110.2	10.7944	GO:0004672//protein kinase activity;GO:0032559	gi|30684655|ref|NP_849407.1|/0/conserved peptide upstream open reading frame 25 [Arabidopsis thaliana]
AT1G57680.2	10.7624	-	gi|15223643|ref|NP_176081.1|/2.23028e-154/uncharacterized protein [Arabidopsis thaliana]
AT1G03630.2	10.6457	GO:0016628//oxidoreductase activity, acting on the CH-CH group of donors, NAD or NADP as acceptor;GO:0016651//oxidoreductase activity, acting on NAD(P)H	gi|79316418|ref|NP_001030948.1|/0/protochlorophyllide reductase C [Arabidopsis thaliana]
AT4G33740.1	10.643	-	gi|238481060|ref|NP_001154285.1|/1.49954e-126/uncharacterized protein [Arabidopsis thaliana]
AT1G28395.3	10.543	-	gi|18396775|ref|NP_564308.1|/2.68974e-34/uncharacterized protein [Arabidopsis thaliana]
AT2G31370.6	10.5088	GO:0003677//DNA binding;GO:0001071//nucleic acid binding transcription factor activity;GO:0005515//protein binding	gi|1172441|sp|Q04088.1|POF21_ARATH/9.85326e-152/RecName: Full=Probable transcription factor PosF21; AltName: Full=bZIP transcription factor 59; Short=AtbZIP59 [Arabidopsis thaliana]
AT1G80380.3	10.5048	GO:0016301//kinase activity;GO:0032559	gi|30699506|ref|NP_849912.1|/0/D-glycerate 3-kinase [Arabidopsis thaliana]
AT2G25625.2	10.4998	-	gi|30682832|ref|NP_850064.1|/9.27063e-82/uncharacterized protein [Arabidopsis thaliana]
AT1G58180.2	10.4868	GO:0046914//transition metal ion binding;GO:0016836//hydro-lyase activity	gi|30696223|ref|NP_176114.2|/1.24723e-166/beta carbonic anhydrase 6 [Arabidopsis thaliana]
AT3G44630.1	10.4858	GO:0004872//receptor activity;GO:0016462//pyrophosphatase activity;GO:0019904//protein domain specific binding;GO:0032559	gi|15230461|ref|NP_190049.1|/0/TIR-NBS-LRR class disease resistance protein [Arabidopsis thaliana]
AT1G11930.1	10.4848	GO:0048037//cofactor binding	gi|16226282|gb|AAL16123.1|AF428291_1/3.13745e-142/At1g11930/F12F1_20 [Arabidopsis thaliana]
AT3G55630.1	10.4798	GO:0016881//acid-amino acid ligase activity;GO:0032559	gi|30694284|ref|NP_851017.1|/0/folylpolyglutamate synthase 3 [Arabidopsis thaliana]
AT1G67700.3	10.4727	GO:0004175//endopeptidase activity	gi|11072026|gb|AAG28905.1|AC008113_21/2.93694e-132/F12A21.16 [Arabidopsis thaliana]
AT3G12140.1	10.4707	-	gi|15229958|ref|NP_187821.1|/1.57865e-173/Emsy N Terminus and plant Tudor-like domain-containing protein [Arabidopsis thaliana]
AT3G19370.2	10.4605	-	gi|11994459|dbj|BAB02461.1|/0/unnamed protein product [Arabidopsis thaliana]
AT4G13040.3	10.4533	GO:0003676//nucleic acid binding;GO:0001071//nucleic acid binding transcription factor activity	gi|238480352|ref|NP_001154229.1|/5.98968e-121/Ethylene-responsive transcription factor-like protein [Arabidopsis thaliana]
AT4G25670.2	10.4346	-	gi|4914459|emb|CAB43698.1|/2.16451e-122/hypothetical protein [Arabidopsis thaliana]
AT4G38970.2	10.4252	GO:0016832//aldehyde-lyase activity	gi|297801980|ref|XP_002868874.1|/0/hypothetical protein ARALYDRAFT_490667 [Arabidopsis lyrata subsp. lyrata]
AT2G19620.2	10.3945	-	gi|145329178|ref|NP_001077918.1|/6.58298e-175/N-MYC downregulated-like 3 protein [Arabidopsis thaliana]
AT1G02280.2	10.3674	GO:0017111//nucleoside-triphosphatase activity;GO:0008320//protein transmembrane transporter activity;GO:0042802//identical protein binding;GO:0032561//guanyl ribonucleotide binding	gi|15217705|ref|NP_171730.1|/2.93317e-154/translocase of chloroplast 33 [Arabidopsis thaliana]
AT4G00165.2	10.3641	GO:0005488//binding	gi|3193330|gb|AAC19312.1|/1.16865e-66/contains similarity to Medicago sativa corC (GB:L22305) [Arabidopsis thaliana]
AT5G16030.2	10.3487	-	gi|79327915|ref|NP_001031889.1|/1.79895e-152/uncharacterized protein [Arabidopsis thaliana]
AT1G31850.3	10.3332	GO:0016741	gi|75169170|sp|Q9C6S7.1|PMTK_ARATH/0/RecName: Full=Probable methyltransferase PMT20 [Arabidopsis thaliana]
AT3G26690.1	10.3219	GO:0004551//nucleotide diphosphatase activity	gi|15231598|ref|NP_189303.1|/3.23185e-114/nudix hydrolase 13 [Arabidopsis thaliana]
AT3G60340.1	10.2946	GO:0016790//thiolester hydrolase activity	gi|15232301|ref|NP_191593.1|/0/palmitoyl protein thioesterase family protein [Arabidopsis thaliana]
AT5G04750.2	10.29	GO:0030234//enzyme regulator activity	gi|145334293|ref|NP_001078528.1|/2.40241e-25/putative F1F0-ATPase inhibitor protein [Arabidopsis thaliana]
AT1G59750.2	10.2784	GO:0003676//nucleic acid binding;GO:0060229//lipase activator activity;GO:0001071//nucleic acid binding transcription factor activity;GO:0032561//guanyl ribonucleotide binding;GO:0005515//protein binding	gi|30696352|ref|NP_849830.1|/0/auxin response factor 1 [Arabidopsis thaliana]
AT1G58110.1	10.2761	GO:0003677//DNA binding;GO:0001071//nucleic acid binding transcription factor activity;GO:0005515//protein binding	gi|42562802|ref|NP_176108.3|/0/bZIP transcription factor [Arabidopsis thaliana]
AT2G07690.2	10.268	GO:0003676//nucleic acid binding;GO:0042623//ATPase activity, coupled;GO:0032559	gi|334184188|ref|NP_001189521.1|/0/minichromosome maintenance protein 5 [Arabidopsis thaliana]
AT5G08560.2	10.2396	-	gi|15242311|ref|NP_196473.1|/0/WD40 domain-containing protein [Arabidopsis thaliana]
AT1G03040.2	10.2372	GO:0001071//nucleic acid binding transcription factor activity	gi|334182257|ref|NP_001184895.1|/6.79036e-130/transcription factor bHLH7 [Arabidopsis thaliana]
AT4G11570.1	10.2204	GO:0003824//catalytic activity	gi|15234236|ref|NP_192894.1|/0/haloacid dehalogenase-like hydrolase domain-containing protein [Arabidopsis thaliana]
AT1G68310.1	10.1972	-	gi|15221347|ref|NP_176998.1|/7.16411e-77/protein AS1/2 ENHANCER7 [Arabidopsis thaliana]
AT4G26630.2	10.1935	-	gi|30687294|ref|NP_194393.3|/3.77364e-128/DEK domain-containing chromatin associated protein [Arabidopsis thaliana]
AT1G29400.1	10.1874	GO:0003676//nucleic acid binding	gi|30690712|ref|NP_174233.2|/0/MEI2-like protein 5 [Arabidopsis thaliana]
AT4G38670.2	10.1787	-	gi|145334265|ref|NP_001078513.1|/1.59982e-166/pathogenesis-related thaumatin-like protein [Arabidopsis thaliana]
AT3G12600.2	10.1762	GO:0003824//catalytic activity	gi|145332371|ref|NP_001078142.1|/3.26389e-86/nudix hydrolase-like protein 16 [Arabidopsis thaliana]
AT1G75170.2	10.1674	-	gi|15222153|ref|NP_177653.1|/8.69351e-173/Sec14p-like phosphatidylinositol transfer family protein [Arabidopsis thaliana]
AT5G02840.2	10.1599	GO:0001071//nucleic acid binding transcription factor activity	gi|14596213|gb|AAK68834.1|/5.80697e-127/putative protein [Arabidopsis thaliana]
AT3G52210.2	10.1573	-	gi|565467034|ref|XP_006291397.1|/5.64684e-180/hypothetical protein CARUB_v10017536mg [Capsella rubella]
AT4G20380.3	10.1421	-	gi|30685085|ref|NP_849549.1|/9.03279e-92/zinc finger protein LSD1 [Arabidopsis thaliana]
AT1G72320.3	10.1176	GO:0003676//nucleic acid binding	gi|15218430|ref|NP_177376.1|/0/pumilio 23 [Arabidopsis thaliana]
AT2G47060.5	10.0888	GO:0004702//receptor signaling protein serine/threonine kinase activity;GO:0032559	gi|334184958|ref|NP_001189766.1|/0/Pto-interacting 1-4 [Arabidopsis thaliana]
AT4G25500.2	10.0647	GO:0005488//binding	gi|15235112|ref|NP_194280.1|/1.04798e-114/arginine/serine-rich splicing factor 35 [Arabidopsis thaliana]
AT3G45090.1	10.0498	-	gi|18407911|ref|NP_566873.1|/0/P-loop containing nucleoside triphosphate hydrolases superfamily protein [Arabidopsis thaliana]
AT4G36530.1	10.0471	GO:0003824//catalytic activity	gi|15234433|ref|NP_195371.1|/0/hydrolase, alpha/beta fold family protein [Arabidopsis thaliana]
AT1G23950.2	10.0471	-	gi|42571627|ref|NP_973904.1|/0/uncharacterized protein [Arabidopsis thaliana]
AT2G05440.3	10.0196	-	-
AT2G18690.2	10.0182	-	gi|18398818|ref|NP_028490.1|/2.96239e-105/uncharacterized protein [Arabidopsis thaliana]
AT4G02640.2	10.0168	GO:0001071//nucleic acid binding transcription factor activity;GO:0003677//DNA binding;GO:0046983//protein dimerization activity	gi|30679226|ref|NP_849290.1|/0/basic leucine zipper 10 [Arabidopsis thaliana]
AT1G21350.1	9.99859	GO:0003824//catalytic activity	gi|42571571|ref|NP_973876.1|/4.85353e-119/thioredoxin-like protein [Arabidopsis thaliana]
AT1G44170.1	9.98442	GO:0004030//aldehyde dehydrogenase [NAD(P)+] activity	gi|15219358|ref|NP_175081.1|/0/aldehyde dehydrogenase 3H1 [Arabidopsis thaliana]
AT5G61060.2	9.97728	-	gi|334188535|ref|NP_001190583.1|/0/histone deacetylase 5 [Arabidopsis thaliana]
AT3G26085.1	9.97585	GO:0016787//hydrolase activity	gi|18404792|ref|NP_566788.1|/1.93116e-153/CAAX amino terminal protease family protein [Arabidopsis thaliana]
AT4G14240.2	9.97154	-	gi|186511763|ref|NP_001031633.2|/0/CBS and DUF21 domain-containing protein [Arabidopsis thaliana]
AT5G57940.3	9.96145	GO:0015075//ion transmembrane transporter activity;GO:0000166//nucleotide binding;GO:0005515//protein binding	gi|42573714|ref|NP_974953.1|/0/cyclic nucleotide gated channel 5 [Arabidopsis thaliana]
AT1G67950.2	9.95855	GO:0005488//binding;GO:0003824//catalytic activity	gi|30697595|ref|NP_849858.1|/4.28772e-131/RNA recognition motif-containing protein [Arabidopsis thaliana]
AT1G55840.2	9.94105	-	gi|8778303|gb|AAF79312.1|AC002304_5/9.26514e-177/F14J16.8 [Arabidopsis thaliana]
AT1G11330.1	9.93664	GO:0030246//carbohydrate binding;GO:0004672//protein kinase activity;GO:0032559	gi|15220348|ref|NP_172600.1|/0/G-type lectin S-receptor-like serine/threonine-protein kinase [Arabidopsis thaliana]
AT1G01540.1	9.93369	GO:0004672//protein kinase activity;GO:0032559	gi|158564340|sp|Q3EDL4.2|Y1154_ARATH/0/RecName: Full=Probable serine/threonine-protein kinase At1g01540 [Arabidopsis thaliana]
AT5G18610.1	9.93221	GO:0004871//signal transducer activity;GO:0004713//protein tyrosine kinase activity;GO:0032559	gi|15238886|ref|NP_197362.1|/0/protein kinase family protein [Arabidopsis thaliana]
AT1G07780.1	9.88874	GO:0016861//intramolecular oxidoreductase activity, interconverting aldoses and ketoses	gi|15223003|ref|NP_172257.1|/2.49261e-154/phosphoribosylanthranilate isomerase [Arabidopsis thaliana]
AT1G32540.2	9.88264	GO:0003676//nucleic acid binding	gi|18398482|ref|NP_564405.1|/2.354e-56/protein LOL1 [Arabidopsis thaliana]
AT1G11840.3	9.86573	GO:0043169//cation binding;GO:0016846//carbon-sulfur lyase activity	gi|334182487|ref|NP_001184968.1|/2.09779e-161/glyoxalase I homolog GLX1 [Arabidopsis thaliana]
AT5G22650.2	9.86419	-	gi|145358319|ref|NP_197657.3|/4.74913e-81/histone deacetylase HDT2 [Arabidopsis thaliana]
AT3G51750.1	9.85798	-	gi|15231030|ref|NP_190743.1|/7.28364e-44/uncharacterized protein [Arabidopsis thaliana]
AT1G06230.1	9.84706	GO:0003676//nucleic acid binding	gi|15221424|ref|NP_172113.1|/0/transcription factor GTE4 [Arabidopsis thaliana]
AT1G24300.2	9.84549	-	gi|334182824|ref|NP_001185083.1|/0/GYF domain-containing protein [Arabidopsis thaliana]
AT2G38880.2	9.8392	GO:0003677//DNA binding	gi|18404885|ref|NP_030436.1|/1.61465e-66/nuclear transcription factor Y subunit B-1 [Arabidopsis thaliana]
AT2G36670.2	9.8392	GO:0004175//endopeptidase activity	gi|42571079|ref|NP_973613.1|/0/eukaryotic aspartyl protease family protein [Arabidopsis thaliana]
AT5G40890.2	9.80735	GO:0005254//chloride channel activity;GO:0015078//hydrogen ion transmembrane transporter activity;GO:0015103//inorganic anion transmembrane transporter activity	gi|15237514|ref|NP_198905.1|/0/chloride channel protein CLC-a [Arabidopsis thaliana]
AT5G53420.2	9.8009	-	gi|21536819|gb|AAM61151.1|/1.72662e-118/unknown [Arabidopsis thaliana]
AT2G27170.2	9.79766	GO:0032559	gi|145329965|ref|NP_001077968.1|/0/structural maintenance of chromosome 3 [Arabidopsis thaliana]
AT2G01220.1	9.79279	GO:0016772//transferase activity, transferring phosphorus-containing groups	gi|30677890|ref|NP_178231.2|/0/nucleotidyl transferase domain-containing protein [Arabidopsis thaliana]
AT5G58790.1	9.79116	GO:0003676//nucleic acid binding;GO:0046914//transition metal ion binding	gi|297793411|ref|XP_002864590.1|/3.10048e-79/hypothetical protein ARALYDRAFT_358097 [Arabidopsis lyrata subsp. lyrata]
AT1G04300.4	9.78627	-	gi|334182289|ref|NP_001184907.1|/0/MATH domain-containing protein [Arabidopsis thaliana]
AT4G34430.3	9.78136	GO:0046914//transition metal ion binding;GO:0003676//nucleic acid binding;GO:0001071//nucleic acid binding transcription factor activity	gi|30690036|ref|NP_195169.3|/0/SWI/SNF complex subunit SWI3D [Arabidopsis thaliana]
AT4G08390.2	9.76653	GO:0005506//iron ion binding;GO:0004601//peroxidase activity	gi|15236483|ref|NP_192579.1|/1.16495e-156/L-ascorbate peroxidase S [Arabidopsis thaliana]
AT2G32700.4	9.75489	GO:0016740//transferase activity;GO:0043566//structure-specific DNA binding	gi|18403052|ref|NP_565749.1|/0/WD40 repeat protein MUCILAGE-MODIFIED 1 [Arabidopsis thaliana]
AT3G63530.2	9.74819	GO:0046914//transition metal ion binding;GO:0019899//enzyme binding;GO:0019787//small conjugating protein ligase activity	gi|22331928|ref|NP_680148.1|/4.01629e-149/E3 ubiquitin ligase BIG BROTHER [Arabidopsis thaliana]
AT3G12050.2	9.74483	GO:0008047//enzyme activator activity;GO:0005515//protein binding	gi|30682028|ref|NP_850566.1|/1.62223e-167/Aha1 domain-containing protein [Arabidopsis thaliana]
AT4G22120.4	9.74147	-	gi|42567026|ref|NP_193943.2|/0/early-responsive to dehydration stress-related protein [Arabidopsis thaliana]
AT3G05165.3	9.74147	GO:0005402//cation:sugar symporter activity	gi|18397141|ref|NP_566248.1|/0/Major facilitator superfamily protein [Arabidopsis thaliana]
AT5G67480.2	9.72962	GO:0000989//transcription factor binding transcription factor activity;GO:0004468//lysine N-acetyltransferase activity;GO:0046914//transition metal ion binding;GO:0005515//protein binding	gi|42573822|ref|NP_975007.1|/0/BTB and TAZ domain protein 4 [Arabidopsis thaliana]
AT1G49590.1	9.72962	GO:0046914//transition metal ion binding	gi|15222782|ref|NP_175382.1|/2.64662e-102/zinc-finger and ocre domain-containing protein 1 [Arabidopsis thaliana]
AT3G13190.2	9.72622	-	gi|15231165|ref|NP_187925.1|/9.63379e-139/uncharacterized protein [Arabidopsis thaliana]
AT5G13750.1	9.72281	GO:0008493//tetracycline transporter activity	gi|30684565|ref|NP_851036.1|/0/zinc induced facilitator-like 1 protein [Arabidopsis thaliana]
AT1G28660.2	9.7211	GO:0016788//hydrolase activity, acting on ester bonds	gi|30690523|ref|NP_849723.1|/0/GDSL esterase/lipase [Arabidopsis thaliana]
AT5G09330.3	9.71425	GO:0001071//nucleic acid binding transcription factor activity	gi|15242390|ref|NP_196495.1|/0/NAC domain containing protein 82 [Arabidopsis thaliana]
AT3G10420.1	9.71081	GO:0032559;GO:0016462//pyrophosphatase activity	gi|30681308|ref|NP_566373.2|/0/protein seedling plastid development 1 [Arabidopsis thaliana]
AT1G44900.1	9.69349	GO:0003676//nucleic acid binding;GO:0042623//ATPase activity, coupled;GO:0032559	gi|145336465|ref|NP_175112.2|/0/minichromosome maintenance protein 2 [Arabidopsis thaliana]
AT1G18700.4	9.69174	GO:0005515//protein binding	gi|334182674|ref|NP_001185029.1|/0/DNAJ heat shock N-terminal domain-containing protein [Arabidopsis thaliana]
AT3G48820.2	9.69174	GO:0016757//transferase activity, transferring glycosyl groups	gi|42572617|ref|NP_974404.1|/0/sialyltransferase-like protein [Arabidopsis thaliana]
AT1G31930.2	9.68825	GO:0060089;GO:0032561//guanyl ribonucleotide binding	gi|15222516|ref|NP_174475.1|/0/extra-large GTP-binding protein 3 [Arabidopsis thaliana]
AT2G02870.2	9.67948	-	gi|15227057|ref|NP_178390.1|/0/F-box/kelch-repeat protein SKIP11 [Arabidopsis thaliana]
AT3G27770.2	9.66178	-	gi|145332707|ref|NP_001078219.1|/2.17974e-160/uncharacterized protein [Arabidopsis thaliana]
AT1G04970.2	9.66178	GO:0005488//binding	gi|18390462|ref|NP_563724.1|/0/lipid-binding serum glycoprotein family protein [Arabidopsis thaliana]
AT3G15350.2	9.65642	GO:0008194//UDP-glycosyltransferase activity	gi|18400725|ref|NP_566506.1|/0/core-2/I-branching beta-1,6-N-acetylglucosaminyltransferase family protein [Arabidopsis thaliana]
AT5G67580.2	9.64566	GO:0003690//double-stranded DNA binding;GO:0042802//identical protein binding;GO:0001071//nucleic acid binding transcription factor activity;GO:0003697//single-stranded DNA binding	gi|15240783|ref|NP_201559.1|/6.76208e-127/telomere repeat binding factor 2 [Arabidopsis thaliana]
AT4G00520.3	9.63844	GO:0016289//CoA hydrolase activity	gi|145332949|ref|NP_001078340.1|/0/acyl-CoA thioesterase family protein [Arabidopsis thaliana]
AT3G50210.2	9.633	GO:0046914//transition metal ion binding;GO:0003824//catalytic activity	gi|18409039|ref|NP_566930.1|/0/2-oxoglutarate-Fe(II)-dependent oxygenase domain-containing protein [Arabidopsis thaliana]
AT3G23640.1	9.61655	GO:0004558//alpha-glucosidase activity;GO:0005488//binding	gi|18403833|ref|NP_566736.1|/0/heteroglycan glucosidase 1 [Arabidopsis thaliana]
AT4G23860.2	9.59991	GO:0046914//transition metal ion binding;GO:0019787//small conjugating protein ligase activity	gi|42567081|ref|NP_194117.3|/0/PHD finger protein-related [Arabidopsis thaliana]
AT1G09840.2	9.59805	GO:0004672//protein kinase activity;GO:0032559	gi|15218288|ref|NP_172455.1|/0/Shaggy-related protein kinase kappa [Arabidopsis thaliana]
AT4G08170.3	9.59805	GO:0046872//metal ion binding;GO:0051766//inositol trisphosphate kinase activity;GO:0051765//inositol tetrakisphosphate kinase activity;GO:0032559	gi|30680654|ref|NP_849342.1|/1.25566e-122/inositol-tetrakisphosphate 1-kinase 2 [Arabidopsis thaliana]
AT5G26610.3	9.59246	GO:0046914//transition metal ion binding	gi|30690349|ref|NP_850884.1|/5.0261e-143/D111/G-patch domain-containing protein [Arabidopsis thaliana]
AT1G73930.2	9.59059	-	gi|15219585|ref|NP_177533.1|/0/uncharacterized protein [Arabidopsis thaliana]
AT2G28800.3	9.58684	GO:0005488//binding;GO:0008320//protein transmembrane transporter activity	gi|15226968|ref|NP_180446.1|/0/inner membrane protein ALBINO3 [Arabidopsis thaliana]
AT5G37290.1	9.57554	-	gi|15240175|ref|NP_198545.1|/2.82683e-98/armadillo/beta-catenin-like repeat-containing protein [Arabidopsis thaliana]
AT5G65685.2	9.57554	-	gi|334188644|ref|NP_001190623.1|/0/UDP-Glycosyltransferase superfamily protein [Arabidopsis thaliana]
AT3G04680.1	9.56986	GO:0005488//binding	gi|15229328|ref|NP_187119.1|/0/CLP-like protein 3 [Arabidopsis thaliana]
AT3G17300.2	9.56986	-	gi|11994547|dbj|BAB02734.1|/5.71157e-39/unnamed protein product [Arabidopsis thaliana]
AT5G23750.1	9.56224	-	gi|15237822|ref|NP_197764.1|/1.84354e-47/Remorin family protein [Arabidopsis thaliana]
AT3G27320.1	9.56033	GO:0003824//catalytic activity	gi|15232134|ref|NP_189367.1|/0/probable carboxylesterase 11 [Arabidopsis thaliana]
AT4G23860.1	9.5411	GO:0046914//transition metal ion binding;GO:0019787//small conjugating protein ligase activity	gi|42567081|ref|NP_194117.3|/0/PHD finger protein-related [Arabidopsis thaliana]
AT2G35658.1	9.53333	-	gi|186505617|ref|NP_001118445.1|/1.1205e-38/uncharacterized protein [Arabidopsis thaliana]
AT3G49290.2	9.53333	-	gi|15229112|ref|NP_190498.1|/8.15939e-149/ABL interactor-like protein 2 [Arabidopsis thaliana]
AT5G64080.2	9.52552	GO:0005488//binding	gi|42573786|ref|NP_974989.1|/2.44357e-79/Non-specific lipid-transfer protein-like protein [Arabidopsis thaliana]
AT5G23610.2	9.5216	-	gi|145323632|ref|NP_001031931.2|/0/uncharacterized protein [Arabidopsis thaliana]
AT4G28640.2	9.51964	GO:0001071//nucleic acid binding transcription factor activity;GO:0005515//protein binding	gi|145334159|ref|NP_001078460.1|/3.35208e-144/auxin-responsive protein IAA11 [Arabidopsis thaliana]
AT2G13290.1	9.51175	GO:0008375//acetylglucosaminyltransferase activity	gi|15225001|ref|NP_178963.1|/0/beta-1,4-N-acetylglucosaminyltransferase-like protein [Arabidopsis thaliana]
AT2G29350.3	9.50581	GO:0016616//oxidoreductase activity, acting on the CH-OH group of donors, NAD or NADP as acceptor	gi|15227075|ref|NP_180496.1|/2.03636e-144/senescence-associated protein 13 [Arabidopsis thaliana]
AT2G29070.1	9.49985	-	gi|42570967|ref|NP_973557.1|/4.36009e-173/ubiquitin fusion degradation UFD1-like protein [Arabidopsis thaliana]
AT5G57290.3	9.49386	GO:0005198//structural molecule activity	gi|186532532|ref|NP_001119451.1|/1.48367e-30/60S acidic ribosomal protein P3-2 [Arabidopsis thaliana]
AT1G01830.2	9.49185	-	gi|18378889|ref|NP_563637.1|/0/armadillo/beta-catenin-like repeat-containing protein [Arabidopsis thaliana]
AT2G43320.2	9.49185	-	gi|18406207|ref|NP_565997.1|/0/S-adenosyl-L-methionine-dependent methyltransferase-like protein [Arabidopsis thaliana]
AT3G54970.2	9.48985	-	gi|18410169|ref|NP_567011.1|/0/D-aminoacid aminotransferase-like PLP-dependent enzymes superfamily protein [Arabidopsis thaliana]
AT2G05380.2	9.48382	-	gi|186499491|ref|NP_001118273.1|/2.83325e-24/glycine-rich protein 3 short isoform [Arabidopsis thaliana]
AT2G17695.3	9.47776	-	gi|30680073|ref|NP_849965.1|/6.40496e-118/uncharacterized protein [Arabidopsis thaliana]
AT3G24740.2	9.46761	-	gi|15230170|ref|NP_189118.1|/1.06738e-162/uncharacterized protein [Arabidopsis thaliana]
AT1G05200.1	9.46761	GO:0005488//binding;GO:0008066//glutamate receptor activity;GO:0005231//excitatory extracellular ligand-gated ion channel activity;GO:0005261//cation channel activity	gi|30679161|ref|NP_172012.2|/0/glutamate receptor 3.4 [Arabidopsis thaliana]
AT4G00335.1	9.46761	GO:0046914//transition metal ion binding	gi|18411296|ref|NP_567171.1|/2.65072e-110/RING-H2 finger B1A [Arabidopsis thaliana]
AT3G52630.1	9.45327	-	gi|15231278|ref|NP_190831.1|/8.35403e-55/Nucleic acid-binding, OB-fold-like protein [Arabidopsis thaliana]
AT5G50840.2	9.44501	-	gi|42573650|ref|NP_974921.1|/0/uncharacterized protein [Arabidopsis thaliana]
AT5G56240.2	9.43879	-	gi|334188444|ref|NP_001190554.1|/0/uncharacterized protein [Arabidopsis thaliana]
AT1G47820.1	9.43463	-	gi|18401933|ref|NP_564515.1|/7.46582e-33/uncharacterized protein [Arabidopsis thaliana]
AT3G59310.2	9.43463	-	gi|42572725|ref|NP_974458.1|/0/uncharacterized protein [Arabidopsis thaliana]
AT2G23450.1	9.43254	GO:0004672//protein kinase activity;GO:0032559	gi|18400282|ref|NP_565552.1|/0/wall-associated receptor kinase-like 14 [Arabidopsis thaliana]
AT5G65930.1	9.42206	GO:0046872//metal ion binding;GO:0003774//motor activity;GO:0015631//tubulin binding;GO:0032559	gi|30698168|ref|NP_851276.1|/0/kinesin-like calmodulin-binding protein ZWICHEL [Arabidopsis thaliana]
AT4G20320.1	9.40514	GO:0016879//ligase activity, forming carbon-nitrogen bonds	gi|110736296|dbj|BAF00118.1|/0/CTP synthase like protein [Arabidopsis thaliana]
AT4G37010.1	9.40514	GO:0016628//oxidoreductase activity, acting on the CH-CH group of donors, NAD or NADP as acceptor;GO:0046872//metal ion binding	gi|79326379|ref|NP_001031798.1|/1.17472e-91/centrin 2 [Arabidopsis thaliana]
AT3G02180.3	9.3837	-	gi|18396096|ref|NP_566166.1|/2.11508e-38/SPIRAL1-like3 [Arabidopsis thaliana]
AT5G48220.2	9.3837	GO:0016831//carboxy-lyase activity	gi|15238914|ref|NP_199633.1|/0/aldolase-type TIM barrel family protein [Arabidopsis thaliana]
AT5G35330.1	9.37287	GO:0046914//transition metal ion binding;GO:0003676//nucleic acid binding;GO:0016787//hydrolase activity;GO:0005515//protein binding	gi|15238478|ref|NP_198383.1|/1.78562e-157/methyl-CPG-binding domain protein [Arabidopsis thaliana]
AT1G12750.3	9.36851	GO:0004175//endopeptidase activity	gi|15222058|ref|NP_172735.1|/1.41929e-155/RHOMBOID-like protein 6 [Arabidopsis thaliana]
AT2G27350.6	9.36194	-	gi|42570941|ref|NP_973544.1|/0/otubain-like histone deubiquitinase 1 [Arabidopsis thaliana]
AT2G48020.1	9.35535	GO:0022891//substrate-specific transmembrane transporter activity;GO:0016628//oxidoreductase activity, acting on the CH-CH group of donors, NAD or NADP as acceptor	gi|18407508|ref|NP_566120.1|/0/sugar transporter ERD6-like 7 [Arabidopsis thaliana]
AT4G34000.3	9.35094	GO:0001071//nucleic acid binding transcription factor activity;GO:0003677//DNA binding;GO:0005515//protein binding	gi|18418350|ref|NP_567949.1|/0/abscisic acid responsive elements-binding factor 3 [Arabidopsis thaliana]
AT2G46270.2	9.34873	GO:0003677//DNA binding;GO:0001071//nucleic acid binding transcription factor activity;GO:0005515//protein binding	gi|30690290|ref|NP_850449.1|/0/G-box binding factor 3 [Arabidopsis thaliana]
AT2G19480.2	9.3443	-	gi|565480330|ref|XP_006297805.1|/4.02526e-147/hypothetical protein CARUB_v10013840mg, partial [Capsella rubella]
AT1G14700.2	9.34207	GO:0016791//phosphatase activity	gi|145323898|ref|NP_001077538.1|/0/purple acid phosphatase 3 [Arabidopsis thaliana]
AT3G07740.1	9.33762	GO:0046914//transition metal ion binding;GO:0003676//nucleic acid binding;GO:0001071//nucleic acid binding transcription factor activity	gi|18398044|ref|NP_566317.1|/0/transcriptional adapter ADA2a [Arabidopsis thaliana]
AT3G20060.2	9.33762	GO:0019787//small conjugating protein ligase activity;GO:0032559	gi|18402475|ref|NP_566653.1|/5.17509e-79/ubiquitin-conjugating enzyme E2 19 [Arabidopsis thaliana]
AT3G59490.1	9.33092	-	gi|186511192|ref|NP_001118858.1|/1.24453e-147/uncharacterized protein [Arabidopsis thaliana]
AT5G67540.2	9.33092	GO:0016798//hydrolase activity, acting on glycosyl bonds	gi|42573824|ref|NP_975008.1|/0/Arabinanase/levansucrase/invertase [Arabidopsis thaliana]
AT4G21720.2	9.31967	-	gi|15234574|ref|NP_193903.1|/3.86347e-56/uncharacterized protein [Arabidopsis thaliana]
AT1G69220.2	9.31515	GO:0004672//protein kinase activity;GO:0032559	gi|30697816|ref|NP_849865.1|/0/putative serine/threonine kinase [Arabidopsis thaliana]
AT1G70490.3	9.30606	GO:0003676//nucleic acid binding;GO:0046914//transition metal ion binding;GO:0060229//lipase activator activity;GO:0001071//nucleic acid binding transcription factor activity;GO:0032561//guanyl ribonucleotide binding	gi|567123371|ref|XP_006390885.1|/1.14581e-100/hypothetical protein EUTSA_v10019096mg [Eutrema salsugineum]
AT4G20400.2	9.30378	GO:0032452//histone demethylase activity;GO:0003676//nucleic acid binding;GO:0001071//nucleic acid binding transcription factor activity	gi|79325193|ref|NP_001031681.1|/0/probable lysine-specific demethylase JMJ14 [Arabidopsis thaliana]
AT1G51340.1	9.29462	GO:0015291//secondary active transmembrane transporter activity	gi|42562670|ref|NP_564588.2|/0/MATE efflux family protein [Arabidopsis thaliana]
AT1G61010.2	9.29232	GO:0005488//binding;GO:0003824//catalytic activity	gi|15219848|ref|NP_176297.1|/0/cleavage and polyadenylation specificity factor subunit 73-I [Arabidopsis thaliana]
AT1G80270.1	9.29002	-	gi|15220095|ref|NP_178143.1|/0/pentatricopeptide repeat-containing protein [Arabidopsis thaliana]
AT5G49710.3	9.27612	-	gi|42573642|ref|NP_974917.1|/5.15915e-96/uncharacterized protein [Arabidopsis thaliana]
AT4G13020.2	9.27612	GO:0004674//protein serine/threonine kinase activity;GO:0032559	gi|15235551|ref|NP_193038.1|/0/serine/threonine-protein kinase MHK [Arabidopsis thaliana]
AT5G57360.2	9.26679	GO:0005488//binding;GO:0009881//photoreceptor activity	gi|238481578|ref|NP_001154783.1|/0/adagio protein 1 [Arabidopsis thaliana]
AT5G12080.2	9.26444	GO:0005216//ion channel activity	gi|15239859|ref|NP_196769.1|/0/mechanosensitive channel of small conductance-like 10 [Arabidopsis thaliana]
AT5G13360.1	9.25974	-	gi|334187658|ref|NP_001190301.1|/0/auxin-responsive GH3 family protein [Arabidopsis thaliana]
AT3G12530.1	9.25503	-	gi|79399060|ref|NP_187859.2|/2.3521e-116/DNA replication complex GINS protein PSF2 [Arabidopsis thaliana]
AT1G17470.2	9.2503	GO:0017111//nucleoside-triphosphatase activity;GO:0032561//guanyl ribonucleotide binding	gi|15220113|ref|NP_173190.1|/0/developmentally regulated G-protein 1 [Arabidopsis thaliana]
AT3G19780.1	9.24555	-	gi|240255369|ref|NP_566646.5|/0/uncharacterized protein [Arabidopsis thaliana]
AT1G55490.1	9.23601	GO:0005515//protein binding;GO:0032559	gi|15222729|ref|NP_175945.1|/0/chaperonin 60 subunit beta 1 [Arabidopsis thaliana]
AT4G17310.1	9.23362	-	gi|15236039|ref|NP_193463.1|/1.44799e-21/uncharacterized protein [Arabidopsis thaliana]
AT1G61240.1	9.21675	-	gi|15219892|ref|NP_176319.1|/0/uncharacterized protein [Arabidopsis thaliana]
AT5G57270.2	9.21189	GO:0008194//UDP-glycosyltransferase activity	gi|22327910|ref|NP_200537.2|/0/core-2/I-branching beta-1,6-N-acetylglucosaminyltransferase family protein [Arabidopsis thaliana]
AT3G13790.2	9.20701	GO:0004553//hydrolase activity, hydrolyzing O-glycosyl compounds	gi|334185321|ref|NP_001189881.1|/0/beta-fructofuranosidase, insoluble isoenzyme CWINV1 [Arabidopsis thaliana]
AT3G52260.1	9.20212	GO:0003676//nucleic acid binding;GO:0016866//intramolecular transferase activity	gi|42572641|ref|NP_974416.1|/0/RNA pseudourine synthase 5 [Arabidopsis thaliana]
AT2G02390.3	9.20212	GO:0016765//transferase activity, transferring alkyl or aryl (other than methyl) groups	gi|42570653|ref|NP_973400.1|/2.46165e-129/glutathione S-transferase zeta-class 1 [Arabidopsis thaliana]
AT5G61150.2	9.20212	-	gi|30697488|ref|NP_200923.2|/0/protein VERNALIZATION INDEPENDENCE 4 [Arabidopsis thaliana]
AT1G80770.2	9.19967	GO:0032561//guanyl ribonucleotide binding;GO:0005381//iron ion transmembrane transporter activity	gi|15220827|ref|NP_178192.1|/0/protein pigment defective 318 [Arabidopsis thaliana]
AT4G01430.2	9.19229	-	gi|3193309|gb|AAC19292.1|/4.26827e-153/F3D13.4 gene product [Arabidopsis thaliana]
AT4G15530.3	9.19229	GO:0032559;GO:0016781//phosphotransferase activity, paired acceptors	gi|145333164|ref|NP_001078396.1|/0/pyruvate, phosphate dikinase 1 [Arabidopsis thaliana]
AT1G50430.2	9.17493	GO:0016628//oxidoreductase activity, acting on the CH-CH group of donors, NAD or NADP as acceptor	gi|145324893|ref|NP_001077693.1|/0/7-dehydrocholesterol reductase [Arabidopsis thaliana]
AT2G23760.1	9.17493	GO:0003677//DNA binding;GO:0001071//nucleic acid binding transcription factor activity	gi|15224060|ref|NP_179956.1|/0/BEL1-like homeodomain 4 [Arabidopsis thaliana]
AT1G16260.2	9.16993	GO:0046872//metal ion binding;GO:0004672//protein kinase activity;GO:0032559	gi|15219181|ref|NP_173076.1|/0/wall-associated receptor kinase-like 8 [Arabidopsis thaliana]
AT4G35770.2	9.16491	GO:0005488//binding;GO:0004549//tRNA-specific ribonuclease activity	gi|15233328|ref|NP_195302.1|/2.07727e-95/senescence-associated protein DIN1 [Arabidopsis thaliana]
AT2G17442.5	9.15735	-	gi|62320132|dbj|BAD94324.1|/1.0511e-74/hypothetical protein [Arabidopsis thaliana]
AT2G37340.2	9.14466	-	gi|42571091|ref|NP_973619.1|/1.07322e-118/arginine/serine-rich zinc knuckle-containing protein 33 [Arabidopsis thaliana]
AT1G68910.1	9.13955	-	gi|30697764|ref|NP_177057.2|/0/WPP domain-interacting tail-anchored protein 2 [Arabidopsis thaliana]
AT2G34860.2	9.13699	GO:0005515//protein binding	gi|15226849|ref|NP_181032.1|/6.56049e-88/embryo sac development arrest 3 protein [Arabidopsis thaliana]
AT4G18020.1	9.12928	GO:0004871//signal transducer activity;GO:0003676//nucleic acid binding;GO:0001071//nucleic acid binding transcription factor activity	gi|18415009|ref|NP_567548.1|/0/pseudo-response regulator 2 [Arabidopsis thaliana]
AT5G10030.2	9.1267	GO:0003677//DNA binding;GO:0001071//nucleic acid binding transcription factor activity;GO:0005515//protein binding	gi|15238046|ref|NP_196565.1|/0/transcription factor TGA4 [Arabidopsis thaliana]
AT4G29410.2	9.1267	GO:0005198//structural molecule activity	gi|15233567|ref|NP_194670.1|/2.88249e-74/60S ribosomal protein L28-2 [Arabidopsis thaliana]
AT1G79110.2	9.12412	GO:0046872//metal ion binding	gi|42572167|ref|NP_974174.1|/8.51288e-159/protein BRG2 [Arabidopsis thaliana]
AT5G19150.1	9.11114	GO:0016772//transferase activity, transferring phosphorus-containing groups	gi|18419840|ref|NP_568369.1|/0/pfkB-like carbohydrate kinase family protein [Arabidopsis thaliana]
AT5G28350.2	9.10591	-	gi|186526369|ref|NP_974846.2|/0/Quinoprotein amine dehydrogenase, beta chain-like / RIC1-like guanyl-nucleotide exchange factor [Arabidopsis thaliana]
AT5G58787.1	9.10066	GO:0046914//transition metal ion binding	gi|18424150|ref|NP_568885.1|/1.54789e-122/RING/U-box domain-containing protein [Arabidopsis thaliana]
AT4G38520.2	9.09803	GO:0004721//phosphoprotein phosphatase activity;GO:0043169//cation binding	gi|75251246|sp|Q5PNS9.1|P2C64_ARATH/0/RecName: Full=Probable protein phosphatase 2C 64; Short=AtPP2C64 [Arabidopsis thaliana]
AT5G10490.2	9.09803	GO:0015075//ion transmembrane transporter activity	gi|334187587|ref|NP_001190278.1|/0/mechanosensitive ion channel protein 2 [Arabidopsis thaliana]
AT4G11890.3	9.09276	GO:0004672//protein kinase activity;GO:0032559	gi|42572879|ref|NP_974536.1|/0/receptor-like cytosolic kinase ARCK1 [Arabidopsis thaliana]
AT2G44750.1	9.09276	GO:0016778;GO:0032559	gi|18406621|ref|NP_566026.1|/8.15915e-155/thiamin pyrophosphokinase 2 [Arabidopsis thaliana]
AT3G04400.2	9.09276	GO:0005198//structural molecule activity	gi|565482140|ref|XP_006298710.1|/5.40943e-69/hypothetical protein CARUB_v10014805mg, partial [Capsella rubella]
AT5G19350.2	9.09011	GO:0005488//binding	gi|145334517|ref|NP_001078604.1|/0/polyadenylate-binding protein RBP47B' [Arabidopsis thaliana]
AT5G22460.1	9.09011	-	gi|15242253|ref|NP_197638.1|/0/esterase/lipase/thioesterase family protein [Arabidopsis thaliana]
AT5G51710.2	9.09011	GO:0046873//metal ion transmembrane transporter activity;GO:0005451//monovalent cation:hydrogen antiporter activity	gi|186531286|ref|NP_001119415.1|/0/K(+) efflux antiporter 5 [Arabidopsis thaliana]
AT4G34430.1	9.08746	GO:0046914//transition metal ion binding;GO:0003676//nucleic acid binding;GO:0001071//nucleic acid binding transcription factor activity	gi|30690027|ref|NP_849563.1|/0/SWI/SNF complex subunit SWI3D [Arabidopsis thaliana]
AT3G62120.2	9.08746	GO:0004812//aminoacyl-tRNA ligase activity;GO:0032559	gi|15228692|ref|NP_191771.1|/0/class II aaRS and biotin synthetases superfamily protein [Arabidopsis thaliana]
AT5G52660.1	9.08215	GO:0001071//nucleic acid binding transcription factor activity	gi|30696221|ref|NP_851177.1|/6.37605e-139/myb family transcription factor [Arabidopsis thaliana]
AT5G01620.3	9.07948	-	gi|334187361|ref|NP_001190201.1|/0/protein trichome birefringence-like 35 [Arabidopsis thaliana]
AT5G38895.1	9.07682	GO:0046914//transition metal ion binding	gi|334188071|ref|NP_001190436.1|/9.48962e-166/RING/U-box superfamily protein [Arabidopsis thaliana]
AT1G50000.2	9.07682	GO:0016741	gi|79362513|ref|NP_175422.2|/2.87776e-140/putative ribosomal RNA small subunit methyltransferase [Arabidopsis thaliana]
AT1G55830.2	9.07414	-	gi|334183357|ref|NP_001185244.1|/0/uncharacterized protein [Arabidopsis thaliana]
AT1G19800.3	9.07146	-	gi|15223672|ref|NP_173410.1|/0/trigalactosyldiacylglycerol 1 [Arabidopsis thaliana]
AT4G12780.2	9.07146	GO:0005515//protein binding	gi|334186466|ref|NP_001190709.1|/0/auxilin-related protein 1 [Arabidopsis thaliana]
AT1G49870.1	9.06878	-	gi|15222833|ref|NP_175409.1|/0/uncharacterized protein [Arabidopsis thaliana]
AT1G70090.2	9.05799	GO:0008194//UDP-glycosyltransferase activity	gi|75097066|sp|O04536.1|GATL9_ARATH/0/RecName: Full=Probable galacturonosyltransferase-like 9; AltName: Full=Like glycosyl transferase 8 [Arabidopsis thaliana]
AT2G16790.1	9.05528	GO:0016301//kinase activity;GO:0032559	gi|18398214|ref|NP_565393.1|/4.69123e-101/gluconokinase domain-containing protein [Arabidopsis thaliana]
AT4G39140.4	9.05528	GO:0046914//transition metal ion binding	gi|15234961|ref|NP_195625.1|/0/RING/U-box domain-containing protein [Arabidopsis thaliana]
AT4G21660.2	9.05257	-	gi|334186783|ref|NP_001190789.1|/0/proline-rich spliceosome-associated (PSP) family protein [Arabidopsis thaliana]
AT4G30200.1	9.04985	GO:0042393//histone binding	gi|42573085|ref|NP_974639.1|/0/vernalization5/VIN3-like protein [Arabidopsis thaliana]
AT5G53120.5	9.04985	GO:0005488//binding;GO:0016765//transferase activity, transferring alkyl or aryl (other than methyl) groups	gi|18423473|ref|NP_568785.1|/0/Spermine synthase [Arabidopsis thaliana]
AT5G01390.4	9.03342	GO:0005515//protein binding	gi|238481182|ref|NP_001154691.1|/2.68421e-145/putative DNAJ heat shock protein [Arabidopsis thaliana]
AT1G54440.2	9.02791	GO:0005488//binding;GO:0004527//exonuclease activity	gi|334183304|ref|NP_001185222.1|/0/RRP6-like protein 1 [Arabidopsis thaliana]
AT5G15460.1	9.01959	-	gi|18417680|ref|NP_568315.1|/2.71317e-55/membrane-anchored ubiquitin-fold protein 2 [Arabidopsis thaliana]
AT2G32320.2	9.01681	-	gi|238479416|ref|NP_001154544.1|/0/tRNAHis guanylyltransferase [Arabidopsis thaliana]
AT3G15351.3	9.01681	-	gi|18400728|ref|NP_566507.1|/6.3072e-74/uncharacterized protein [Arabidopsis thaliana]
AT3G03780.3	9.01402	GO:0016627//oxidoreductase activity, acting on the CH-CH group of donors;GO:0008172;GO:0016620//oxidoreductase activity, acting on the aldehyde or oxo group of donors, NAD or NADP as acceptor;GO:0046914//transition metal ion binding	gi|15228634|ref|NP_187028.1|/0/methionine synthase 2 [Arabidopsis thaliana]
AT1G60730.3	9.01123	GO:0003824//catalytic activity	gi|334183454|ref|NP_001185274.1|/0/probable aldo-keto reductase 5 [Arabidopsis thaliana]
AT2G47690.2	9.00843	-	gi|15227113|ref|NP_182291.1|/2.03454e-64/NADH dehydrogenase (ubiquinone) Fe-S protein 5 [Arabidopsis thaliana]
AT4G24230.6	9.00843	GO:0005504//fatty acid binding	gi|186513080|ref|NP_001119041.1|/2.5135e-165/acyl-CoA-binding domain 3 [Arabidopsis thaliana]
AT2G42890.2	9.00282	GO:0003676//nucleic acid binding	gi|18406092|ref|NP_565990.1|/0/MEI2-like 2 protein [Arabidopsis thaliana]
AT1G17890.2	8.99152	GO:0016623;GO:0016616//oxidoreductase activity, acting on the CH-OH group of donors, NAD or NADP as acceptor;GO:0048037//cofactor binding	gi|9665067|gb|AAF97269.1|AC034106_12/0/Strong similarity to GER1 from Arabidopsis thaliana gb|AF045286. ESTs gb|AI996642, gb|AV533951 come from this gene [Arabidopsis thaliana]
AT5G61560.1	8.98868	GO:0004672//protein kinase activity;GO:0019787//small conjugating protein ligase activity;GO:0032559	gi|30697549|ref|NP_200964.2|/0/U-box domain-containing protein 51 [Arabidopsis thaliana]
AT3G46590.2	8.98299	GO:0003690//double-stranded DNA binding;GO:0016763//transferase activity, transferring pentosyl groups;GO:0043565//sequence-specific DNA binding	gi|79314485|ref|NP_001030821.1|/0/telomere repeat-binding protein 2 [Arabidopsis thaliana]
AT5G24630.4	8.98299	GO:0043566//structure-specific DNA binding	gi|238481367|ref|NP_001154736.1|/1.93655e-159/DNA-binding protein BIN4 [Arabidopsis thaliana]
AT3G03270.1	8.98299	-	gi|18396497|ref|NP_566198.1|/1.22733e-99/adenine nucleotide alpha hydrolases-like protein [Arabidopsis thaliana]
AT3G02860.2	8.98299	GO:0046914//transition metal ion binding	gi|30678698|ref|NP_850505.1|/4.7623e-148/zinc finger protein [Arabidopsis thaliana]
AT1G57870.1	8.97728	GO:0004672//protein kinase activity;GO:0032559	gi|15217795|ref|NP_176096.1|/0/shaggy-related protein kinase delta [Arabidopsis thaliana]
AT5G15540.2	8.96867	GO:0046914//transition metal ion binding	gi|334187704|ref|NP_001190317.1|/0/sister-chromatid cohesion protein 2 [Arabidopsis thaliana]
AT1G05320.2	8.96867	-	gi|145322973|ref|NP_001030972.2|/0/uncharacterized protein [Arabidopsis thaliana]
AT4G00310.1	8.96	-	gi|18411286|ref|NP_567168.1|/2.08841e-117/protein EMBRYO SAC DEVELOPMENT ARREST 8 [Arabidopsis thaliana]
AT2G45280.2	8.9542	GO:0043566//structure-specific DNA binding;GO:0003824//catalytic activity;GO:0032559	gi|334184917|ref|NP_001189749.1|/0/DNA repair protein RAD51 homolog 3 [Arabidopsis thaliana]
AT4G35300.5	8.9542	GO:0016491//oxidoreductase activity;GO:0005402//cation:sugar symporter activity	gi|30690286|ref|NP_849565.1|/0/monosaccharide-sensing protein 2 [Arabidopsis thaliana]
AT4G35300.2	8.9542	GO:0016491//oxidoreductase activity;GO:0005402//cation:sugar symporter activity	gi|30690293|ref|NP_195256.3|/0/monosaccharide-sensing protein 2 [Arabidopsis thaliana]
AT1G25280.2	8.94837	GO:0042578//phosphoric ester hydrolase activity	gi|15222543|ref|NP_173899.1|/0/tubby-like F-box protein 10 [Arabidopsis thaliana]
AT1G29220.2	8.94837	-	gi|334182934|ref|NP_001185111.1|/0/transcriptional regulator family protein [Arabidopsis thaliana]
AT2G43490.4	8.93958	GO:0005099//Ras GTPase activator activity	gi|330255185|gb|AEC10279.1|/0/RAB GTPase activator protein [Arabidopsis thaliana]
AT5G62790.2	8.93369	GO:0043169//cation binding;GO:0016616//oxidoreductase activity, acting on the CH-OH group of donors, NAD or NADP as acceptor	gi|334188583|ref|NP_001190600.1|/0/1-deoxy-D-xylulose 5-phosphate reductoisomerase [Arabidopsis thaliana]
AT4G14740.2	8.93074	GO:0005543//phospholipid binding	gi|332658090|gb|AEE83490.1|/1.99541e-176/uncharacterized protein AT4G14740 [Arabidopsis thaliana]
AT5G40780.2	8.93074	GO:0005275//amine transmembrane transporter activity	gi|30693666|ref|NP_198894.2|/0/Lysine histidine transporter 1 [Arabidopsis thaliana]
AT3G61850.3	8.92481	GO:0046914//transition metal ion binding;GO:0003676//nucleic acid binding;GO:0001071//nucleic acid binding transcription factor activity	gi|15228621|ref|NP_191744.1|/1.83e-156/Dof zinc finger protein DOF3.7 [Arabidopsis thaliana]
AT5G49215.2	8.91886	GO:0004553//hydrolase activity, hydrolyzing O-glycosyl compounds	gi|79330402|ref|NP_001032043.1|/0/pectin lyase-like superfamily protein [Arabidopsis thaliana]
AT4G33130.1	8.91289	-	gi|240256134|ref|NP_195039.6|/2.42747e-116/uncharacterized protein [Arabidopsis thaliana]
AT5G10330.2	8.91289	GO:0008483//transaminase activity;GO:0048037//cofactor binding	gi|18416245|ref|NP_568226.1|/0/Histidinol-phosphate aminotransferase [Arabidopsis thaliana]
AT2G42670.2	8.90689	GO:0016702//oxidoreductase activity, acting on single donors with incorporation of molecular oxygen, incorporation of two atoms of oxygen	gi|145331101|ref|NP_001078042.1|/2.9301e-141/uncharacterized protein [Arabidopsis thaliana]
AT1G16020.1	8.90087	-	gi|18394314|ref|NP_563989.1|/0/uncharacterized protein [Arabidopsis thaliana]
AT3G15690.1	8.89178	-	gi|15232664|ref|NP_188190.1|/2.09871e-135/Single hybrid motif superfamily protein [Arabidopsis thaliana]
AT2G22490.2	8.88874	GO:0019887//protein kinase regulator activity;GO:0005488//binding	gi|1076312|pir||S51651/4.21718e-159/cyclin delta-2 - Arabidopsis thaliana
AT5G54930.2	8.88264	GO:0003676//nucleic acid binding	gi|79330838|ref|NP_001032075.1|/2.59027e-155/AT hook motif-containing protein [Arabidopsis thaliana]
AT1G11310.2	8.86728	-	gi|15220339|ref|NP_172598.1|/0/MLO-like protein 2 [Arabidopsis thaliana]
AT1G16340.2	8.86728	GO:0016765//transferase activity, transferring alkyl or aryl (other than methyl) groups	gi|15219214|ref|NP_173084.1|/1.52661e-158/2-dehydro-3-deoxyphosphooctonate aldolase 2 [Arabidopsis thaliana]
AT3G47910.1	8.86419	GO:0046914//transition metal ion binding;GO:0016790//thiolester hydrolase activity	gi|186510762|ref|NP_190374.4|/0/ubiquitin carboxyl-terminal hydrolase-related protein [Arabidopsis thaliana]
AT2G43910.3	8.85798	GO:0008172	gi|145331123|ref|NP_001078053.1|/1.53428e-93/thiocyanate methyltransferase 1 [Arabidopsis thaliana]
AT1G59890.1	8.85487	-	gi|334183433|ref|NP_176197.3|/0/paired amphipathic helix protein Sin3-like 5 [Arabidopsis thaliana]
AT1G34780.2	8.85175	-	gi|186488353|ref|NP_001117412.1|/1.71793e-143/5'-adenylylsulfate reductase-like 4 [Arabidopsis thaliana]
AT1G13350.2	8.84862	GO:0004672//protein kinase activity;GO:0032559	gi|334182549|ref|NP_001184982.1|/0/Protein kinase superfamily protein [Arabidopsis thaliana]
AT4G14710.3	8.84235	GO:0043169//cation binding;GO:0016702//oxidoreductase activity, acting on single donors with incorporation of molecular oxygen, incorporation of two atoms of oxygen	gi|145333080|ref|NP_001078390.1|/3.13785e-117/acireductone dioxygenase 2 [Arabidopsis thaliana]
AT3G58900.3	8.84235	-	gi|334186098|ref|NP_001190131.1|/0/F-box/RNI-like superfamily protein [Arabidopsis thaliana]
AT5G04220.2	8.83289	-	gi|42573265|ref|NP_974729.1|/0/synaptotagmin-3 [Arabidopsis thaliana]
AT1G80245.1	8.82972	-	gi|18412725|ref|NP_565234.1|/1.28179e-48/Spc97 / Spc98 family of spindle pole body (SBP) component [Arabidopsis thaliana]
AT2G28840.2	8.82972	GO:0005488//binding	gi|70905107|gb|AAZ14079.1|/0/At2g28840 [Arabidopsis thaliana]
AT2G40810.2	8.82655	-	gi|30688413|ref|NP_181613.2|/0/ATG18c-like protein [Arabidopsis thaliana]
AT1G70100.1	8.82018	-	gi|42572055|ref|NP_974118.1|/0/uncharacterized protein [Arabidopsis thaliana]
AT1G72550.2	8.81698	GO:0004812//aminoacyl-tRNA ligase activity;GO:0046872//metal ion binding;GO:0003676//nucleic acid binding;GO:0032559	gi|30698883|ref|NP_849879.1|/0/probable phenylalanine--tRNA ligase beta subunit [Arabidopsis thaliana]
AT5G18290.1	8.81698	GO:0005372//water transmembrane transporter activity	gi|32363408|sp|Q9FK43.1|SIP12_ARATH/4.49124e-97/RecName: Full=Probable aquaporin SIP1-2; AltName: Full=Small basic intrinsic protein 1-2; Short=AtSIP1;2 [Arabidopsis thaliana]
AT4G22540.4	8.80735	GO:0005543//phospholipid binding;GO:0032934//sterol binding	gi|18415950|ref|NP_567662.1|/0/oxysterol binding protein-related protein 2A [Arabidopsis thaliana]
AT3G18380.3	8.80735	GO:0003677//DNA binding;GO:0001071//nucleic acid binding transcription factor activity	gi|334185436|ref|NP_001189923.1|/0/sequence-specific DNA binding transcription factor [Arabidopsis thaliana]
AT2G20710.2	8.80413	-	gi|15225409|ref|NP_179663.1|/0/pentatricopeptide repeat-containing protein [Arabidopsis thaliana]
AT1G05410.2	8.8009	-	gi|79316884|ref|NP_001030974.1|/0/uncharacterized protein [Arabidopsis thaliana]
AT1G21560.3	8.8009	-	gi|334182738|ref|NP_001185053.1|/0/uncharacterized protein [Arabidopsis thaliana]
AT3G60180.1	8.79442	GO:0019205//nucleobase-containing compound kinase activity;GO:0016776//phosphotransferase activity, phosphate group as acceptor;GO:0032559	gi|18411518|ref|NP_567093.1|/3.80362e-104/uridylate kinase-like protein [Arabidopsis thaliana]
AT5G43930.1	8.79442	-	gi|15240053|ref|NP_199206.1|/0/WD40 domain-containing protein [Arabidopsis thaliana]
AT3G22170.1	8.7879	GO:0046914//transition metal ion binding;GO:0001071//nucleic acid binding transcription factor activity	gi|22331250|ref|NP_188856.2|/0/far-red elongated hypocotyls 3 protein [Arabidopsis thaliana]
AT4G35740.2	8.78463	GO:0003678//DNA helicase activity;GO:0042623//ATPase activity, coupled;GO:0032559;GO:0003690//double-stranded DNA binding	gi|30690461|ref|NP_195299.2|/0/ATP-dependent DNA helicase Q-like 3 [Arabidopsis thaliana]
AT5G63550.2	8.77808	-	gi|238481629|ref|NP_001154794.1|/8.16695e-164/DEK domain-containing chromatin associated protein [Arabidopsis thaliana]
AT5G22040.3	8.77808	-	gi|22326954|ref|NP_680191.1|/8.42948e-159/uncharacterized protein [Arabidopsis thaliana]
AT3G20120.2	8.77808	GO:0005506//iron ion binding;GO:0016627//oxidoreductase activity, acting on the CH-CH group of donors	gi|9293969|dbj|BAB01872.1|/0/cytochrome P450-like protein [Arabidopsis thaliana]
AT4G39270.1	8.77479	GO:0004672//protein kinase activity;GO:0032559	gi|15235005|ref|NP_195638.1|/0/leucine-rich repeat protein kinase-like protein [Arabidopsis thaliana]
AT5G41060.2	8.77149	GO:0046914//transition metal ion binding	gi|145334683|ref|NP_001078687.1|/0/DHHC-type zinc finger family protein [Arabidopsis thaliana]
AT5G35360.3	8.77149	GO:0016421//CoA carboxylase activity;GO:0016879//ligase activity, forming carbon-nitrogen bonds;GO:0032559	gi|334188019|ref|NP_001190422.1|/0/biotin carboxylase subunit CAC2 [Arabidopsis thaliana]
AT2G18300.1	8.76487	GO:0001071//nucleic acid binding transcription factor activity	gi|18398703|ref|NP_565434.1|/6.32009e-179/transcription factor bHLH64 [Arabidopsis thaliana]
AT3G53350.2	8.76155	-	gi|42572655|ref|NP_974423.1|/0/ROP interactive partner 3 [Arabidopsis thaliana]
AT5G62760.1	8.75489	-	gi|30697732|ref|NP_851250.1|/0/P-loop containing nucleoside triphosphate hydrolases superfamily protein [Arabidopsis thaliana]
AT1G47600.2	8.75154	GO:0043167//ion binding;GO:0015926//glucosidase activity	gi|334183118|ref|NP_001185165.1|/0/myrosinase 4 [Arabidopsis thaliana]
AT1G74390.2	8.74483	GO:0004518//nuclease activity;GO:0005488//binding	gi|334183910|ref|NP_001185397.1|/0/polynucleotidyl transferase, ribonuclease H-like protein [Arabidopsis thaliana]
AT4G25100.3	8.73809	GO:0016209//antioxidant activity;GO:0046914//transition metal ion binding;GO:0003824//catalytic activity	gi|166700|gb|AAA32791.1|/2.39303e-96/Fe-superoxide dismutase, partial [Arabidopsis thaliana]
AT1G66660.2	8.73471	GO:0046914//transition metal ion binding;GO:0019787//small conjugating protein ligase activity	gi|12322289|gb|AAG51171.1|AC079285_4/3.41251e-167/hypothetical protein [Arabidopsis thaliana]
AT1G28100.3	8.73132	-	gi|30690193|ref|NP_849717.1|/9.08025e-161/uncharacterized protein [Arabidopsis thaliana]
AT2G39470.3	8.73132	GO:0046872//metal ion binding	gi|186506615|ref|NP_001031514.2|/1.51923e-125/PsbP-like protein 2 [Arabidopsis thaliana]
AT4G38360.1	8.72792	-	gi|42573219|ref|NP_974706.1|/0/uncharacterized protein [Arabidopsis thaliana]
AT3G21070.1	8.71768	GO:0043169//cation binding;GO:0016301//kinase activity;GO:0005515//protein binding	gi|42565070|ref|NP_188744.3|/0/NAD(H) kinase 1 [Arabidopsis thaliana]
AT1G11280.4	8.71425	GO:0030246//carbohydrate binding;GO:0004672//protein kinase activity;GO:0019899//enzyme binding;GO:0032559	gi|79317612|ref|NP_001031022.1|/0/G-type lectin S-receptor-like serine/threonine-protein kinase [Arabidopsis thaliana]
AT5G05080.2	8.71425	GO:0019787//small conjugating protein ligase activity;GO:0032559	gi|18414783|ref|NP_568148.1|/2.61475e-121/ubiquitin-conjugating enzyme E2 22 [Arabidopsis thaliana]
AT5G14740.5	8.70736	GO:0046914//transition metal ion binding;GO:0016836//hydro-lyase activity	gi|30685030|ref|NP_568303.2|/2.603e-154/carbonic anhydrase 2 [Arabidopsis thaliana]
AT2G26000.2	8.69349	GO:0032182//small conjugating protein binding;GO:0046914//transition metal ion binding;GO:0046983//protein dimerization activity;GO:0019787//small conjugating protein ligase activity	gi|79323080|ref|NP_001031419.1|/0/RING domain containing protein BRIZ2 [Arabidopsis thaliana]
AT5G63090.4	8.69	-	gi|15242624|ref|NP_201114.1|/1.51538e-95/protein LATERAL ORGAN BOUNDARIES [Arabidopsis thaliana]
AT4G29930.1	8.67948	GO:0001071//nucleic acid binding transcription factor activity	gi|30688496|ref|NP_194722.2|/2.73097e-118/transcription factor bHLH27 [Arabidopsis thaliana]
AT1G79700.1	8.67948	GO:0003676//nucleic acid binding;GO:0001071//nucleic acid binding transcription factor activity	gi|42563360|ref|NP_178088.2|/3.15045e-139/AP2-like ethylene-responsive transcription factor WRI4 [Arabidopsis thaliana]
AT3G29575.4	8.67596	GO:0005488//binding	gi|15230001|ref|NP_189598.1|/4.91245e-111/Ninja-family protein AFP3 [Arabidopsis thaliana]
AT1G08845.2	8.67243	GO:0005198//structural molecule activity	gi|238478415|ref|NP_001154322.1|/5.44857e-129/ribosomal L18p/L5e family protein [Arabidopsis thaliana]
AT5G18240.4	8.67243	GO:0001071//nucleic acid binding transcription factor activity;GO:0003676//nucleic acid binding	gi|15238770|ref|NP_197325.1|/0/myb-related protein 1 [Arabidopsis thaliana]
AT3G53570.3	8.66534	GO:0016829//lyase activity;GO:0004672//protein kinase activity;GO:0032559	gi|15231839|ref|NP_190925.1|/0/serine/threonine-protein kinase AFC1 [Arabidopsis thaliana]
AT5G23080.2	8.66534	GO:0003676//nucleic acid binding	gi|79328434|ref|NP_001031926.1|/0/TATA-box binding protein-interacting protein TOUGH [Arabidopsis thaliana]
AT5G19450.1	8.65821	GO:0046872//metal ion binding;GO:0004674//protein serine/threonine kinase activity;GO:0032559	gi|15239742|ref|NP_197446.1|/0/calcium-dependent protein kinase 19 [Arabidopsis thaliana]
AT3G59970.1	8.65821	GO:0016646//oxidoreductase activity, acting on the CH-NH group of donors, NAD or NADP as acceptor	gi|15232215|ref|NP_191556.1|/0/methylenetetrahydrofolate reductase 1 [Arabidopsis thaliana]
AT5G12330.2	8.65464	GO:0042802//identical protein binding	gi|334187635|ref|NP_001190295.1|/7.3598e-173/protein LATERAL ROOT PRIMORDIUM 1 [Arabidopsis thaliana]
AT2G36680.3	8.65464	-	gi|42570370|ref|NP_850268.2|/4.39994e-105/vacuolar protein-sorting-associated protein 37-2 [Arabidopsis thaliana]
AT1G14180.1	8.65464	GO:0046914//transition metal ion binding	gi|240254076|ref|NP_563938.5|/0/RING/U-box superfamily protein [Arabidopsis thaliana]
AT4G32250.1	8.64746	GO:0016301//kinase activity;GO:0032559	gi|22329080|ref|NP_194952.2|/0/protein kinase family protein [Arabidopsis thaliana]
AT5G60870.3	8.633	GO:0017016//Ras GTPase binding	gi|42568678|ref|NP_200895.2|/0/protein RCC1/UVR8/GEF-LIKE 3 [Arabidopsis thaliana]
AT5G59890.2	8.633	GO:0008092//cytoskeletal protein binding	gi|30697300|ref|NP_851228.1|/8.33862e-74/actin depolymerizing factor 4 [Arabidopsis thaliana]
AT3G15030.3	8.633	GO:0003676//nucleic acid binding	gi|15232470|ref|NP_188121.1|/0/transcription factor TCP4 [Arabidopsis thaliana]
AT1G33060.1	8.633	GO:0003676//nucleic acid binding;GO:0001071//nucleic acid binding transcription factor activity	gi|42562475|ref|NP_174582.3|/0/protein NAC 014 [Arabidopsis thaliana]
AT1G11280.3	8.633	GO:0030246//carbohydrate binding;GO:0004672//protein kinase activity;GO:0019899//enzyme binding;GO:0032559	gi|79317612|ref|NP_001031022.1|/0/G-type lectin S-receptor-like serine/threonine-protein kinase [Arabidopsis thaliana]
AT1G42430.2	8.62936	-	gi|334183065|ref|NP_001185147.1|/0/uncharacterized protein [Arabidopsis thaliana]
AT5G05410.1	8.62936	GO:0003676//nucleic acid binding;GO:0001071//nucleic acid binding transcription factor activity	gi|15239107|ref|NP_196160.1|/1.04695e-162/dehydration-responsive element-binding protein 2A [Arabidopsis thaliana]
AT3G26680.2	8.62571	GO:0003824//catalytic activity	gi|15231597|ref|NP_189302.1|/0/DNA cross-link repair protein SNM1 [Arabidopsis thaliana]
AT4G13870.1	8.60733	GO:0005488//binding;GO:0004527//exonuclease activity	gi|30682626|ref|NP_193123.2|/3.5936e-149/Werner Syndrome-like exonuclease [Arabidopsis thaliana]
AT1G10660.3	8.60733	-	gi|15220184|ref|NP_172536.1|/1.72724e-177/uncharacterized protein [Arabidopsis thaliana]
AT4G28260.2	8.60733	-	gi|15235240|ref|NP_194555.1|/0/uncharacterized protein [Arabidopsis thaliana]
AT5G14420.3	8.60733	GO:0046914//transition metal ion binding	gi|15241400|ref|NP_196946.1|/0/E3 ubiquitin-protein ligase RGLG2 [Arabidopsis thaliana]
AT1G12730.1	8.59991	-	gi|18391427|ref|NP_563912.1|/0/GPI transamidase subunit PIG-U [Arabidopsis thaliana]
AT3G19770.2	8.59619	GO:0005088//Ras guanyl-nucleotide exchange factor activity;GO:0005488//binding	gi|18402362|ref|NP_566645.1|/0/guanine nucleotide exchange factor VPS9a [Arabidopsis thaliana]
AT5G01470.2	8.59619	-	gi|145334277|ref|NP_001078520.1|/4.98793e-142/S-adenosyl-L-methionine-dependent methyltransferase family protein [Arabidopsis thaliana]
AT3G57550.2	8.59246	GO:0016776//phosphotransferase activity, phosphate group as acceptor	gi|79315417|ref|NP_001030877.1|/0/guanylate kinase [Arabidopsis thaliana]
AT1G67850.1	8.59246	-	gi|18408876|ref|NP_564909.1|/0/uncharacterized protein [Arabidopsis thaliana]
AT4G04320.2	8.59246	GO:0016831//carboxy-lyase activity	gi|42572829|ref|NP_974511.1|/0/malonyl-CoA decarboxylase [Arabidopsis thaliana]
AT3G11470.3	8.58871	GO:0016780//phosphotransferase activity, for other substituted phosphate groups;GO:0046872//metal ion binding	gi|22330990|ref|NP_187754.2|/5.32755e-165/4'-phosphopantetheinyl transferase superfamily [Arabidopsis thaliana]
AT1G72740.1	8.58496	GO:0003676//nucleic acid binding;GO:0001071//nucleic acid binding transcription factor activity	gi|42563182|ref|NP_177418.2|/4.85884e-148/homeodomain-like/winged-helix DNA-binding protein [Arabidopsis thaliana]
AT2G29650.2	8.5812	GO:0015291//secondary active transmembrane transporter activity;GO:0015103//inorganic anion transmembrane transporter activity	gi|15227589|ref|NP_180526.1|/0/phosphate transporter 4;1 [Arabidopsis thaliana]
AT2G17280.2	8.5812	-	gi|15227803|ref|NP_179320.1|/9.34484e-147/phosphoglycerate mutase-like protein [Arabidopsis thaliana]
AT5G02470.1	8.57365	GO:0003676//nucleic acid binding;GO:0001071//nucleic acid binding transcription factor activity	gi|22326573|ref|NP_195867.2|/4.32403e-142/transcription factor-like protein DPA [Arabidopsis thaliana]
AT3G57750.1	8.57365	GO:0016301//kinase activity;GO:0032559	gi|4678272|emb|CAB41180.1|/0/putative protein [Arabidopsis thaliana]
AT5G59430.1	8.56986	GO:0003690//double-stranded DNA binding;GO:0016763//transferase activity, transferring pentosyl groups;GO:0043565//sequence-specific DNA binding	gi|15238420|ref|NP_200751.1|/0/Telomere repeat-binding protein 1 [Arabidopsis thaliana]
AT3G18100.2	8.56986	GO:0003676//nucleic acid binding	gi|18401769|ref|NP_566597.1|/0/myb domain protein 4r1 [Arabidopsis thaliana]
AT5G02230.2	8.56986	GO:0003824//catalytic activity	gi|15241720|ref|NP_195843.1|/3.07452e-147/haloacid dehalogenase-like hydrolase superfamily protein [Arabidopsis thaliana]
AT3G09410.3	8.56605	-	gi|119935842|gb|ABM06009.1|/0/At3g09410 [Arabidopsis thaliana]
AT2G01330.1	8.56224	-	gi|334184089|ref|NP_178242.3|/0/nucleotide binding protein [Arabidopsis thaliana]
AT3G59820.1	8.56224	GO:0046872//metal ion binding	gi|15232180|ref|NP_191541.1|/0/LETM1-like protein [Arabidopsis thaliana]
AT4G08590.2	8.56224	GO:0046914//transition metal ion binding;GO:0005515//protein binding;GO:0000166//nucleotide binding;GO:0019787//small conjugating protein ligase activity;GO:0003690//double-stranded DNA binding	gi|145332983|ref|NP_001078357.1|/0/E3 ubiquitin-protein ligase ORTHRUS-LIKE 1 [Arabidopsis thaliana]
AT1G52630.2	8.55842	-	gi|22330205|ref|NP_175672.2|/0/O-fucosyltransferase family protein [Arabidopsis thaliana]
AT1G77320.2	8.55459	-	gi|334183968|ref|NP_001185418.1|/0/meiosis defective 1 [Arabidopsis thaliana]
AT1G73650.4	8.54303	GO:0016491//oxidoreductase activity	gi|42572099|ref|NP_974140.1|/2.72374e-152/uncharacterized protein [Arabidopsis thaliana]
AT5G27860.2	8.53528	-	gi|42568105|ref|NP_198138.2|/2.0992e-22/uncharacterized protein [Arabidopsis thaliana]
AT3G60590.4	8.53528	-	gi|42572745|ref|NP_974468.1|/9.22642e-173/uncharacterized protein [Arabidopsis thaliana]
AT4G10170.2	8.53528	GO:0046872//metal ion binding	gi|15234957|ref|NP_192755.1|/6.29329e-134/SNARE-like superfamily protein [Arabidopsis thaliana]
AT3G57230.2	8.53528	GO:0016491//oxidoreductase activity;GO:0003677//DNA binding;GO:0001071//nucleic acid binding transcription factor activity;GO:0005515//protein binding	gi|145332879|ref|NP_001078305.1|/1.59179e-122/Agamous-like MADS-box protein AGL16 [Arabidopsis thaliana]
AT1G17280.2	8.52748	GO:0019787//small conjugating protein ligase activity	gi|15220062|ref|NP_173172.1|/9.96121e-127/ubiquitin-conjugating enzyme E2 34 [Arabidopsis thaliana]
AT1G13650.1	8.52356	-	gi|30683402|ref|NP_849655.1|/6.22197e-160/uncharacterized protein [Arabidopsis thaliana]
AT1G56170.2	8.5157	GO:0001071//nucleic acid binding transcription factor activity;GO:0003677//DNA binding	gi|15223482|ref|NP_176013.1|/4.39223e-81/nuclear transcription factor Y subunit C-2 [Arabidopsis thaliana]
AT1G03770.2	8.51175	GO:0046914//transition metal ion binding	gi|334182275|ref|NP_001184901.1|/0/putative E3 ubiquitin-protein ligase RING1b [Arabidopsis thaliana]
AT1G79630.2	8.50779	GO:0004721//phosphoprotein phosphatase activity	gi|79321495|ref|NP_001031302.1|/0/putative protein phosphatase 2C 18 [Arabidopsis thaliana]
AT1G61240.3	8.50383	-	gi|15219892|ref|NP_176319.1|/0/uncharacterized protein [Arabidopsis thaliana]
AT1G14350.2	8.50383	GO:0003676//nucleic acid binding;GO:0001071//nucleic acid binding transcription factor activity	gi|18394106|ref|NP_563948.1|/0/MYB transcription factor FLP [Arabidopsis thaliana]
AT5G45940.2	8.49985	GO:0004551//nucleotide diphosphatase activity	gi|15242543|ref|NP_199406.1|/2.40833e-109/CoA pyrophosphatase [Arabidopsis thaliana]
AT1G53710.2	8.49985	GO:0003824//catalytic activity	gi|145325421|ref|NP_001077715.1|/0/Calcineurin-like metallo-phosphoesterase superfamily protein [Arabidopsis thaliana]
AT4G23420.1	8.49586	GO:0016628//oxidoreductase activity, acting on the CH-CH group of donors, NAD or NADP as acceptor	gi|334186850|ref|NP_001190811.1|/8.90046e-162/NAD(P)-binding Rossmann-fold superfamily protein [Arabidopsis thaliana]
AT1G05710.4	8.49586	GO:0001071//nucleic acid binding transcription factor activity	gi|18390560|ref|NP_563746.1|/6.04967e-79/basic helix-loop-helix domain-containing protein [Arabidopsis thaliana]
AT3G20020.2	8.49586	GO:0008168//methyltransferase activity	gi|145332651|ref|NP_001078191.1|/0/protein arginine N-methyltransferase 6 [Arabidopsis thaliana]
AT4G26530.2	8.48784	GO:0005488//binding;GO:0016832//aldehyde-lyase activity	gi|15236768|ref|NP_194383.1|/0/fructose-bisphosphate aldolase 5 [Arabidopsis thaliana]
AT2G43140.1	8.48382	GO:0001071//nucleic acid binding transcription factor activity	gi|145360933|ref|NP_181843.2|/6.42145e-127/transcription factor bHLH129 [Arabidopsis thaliana]
AT1G44750.1	8.47978	GO:0015205//nucleobase transmembrane transporter activity	gi|15219436|ref|NP_175096.1|/1.78603e-173/purine permease 11 [Arabidopsis thaliana]
AT3G17670.2	8.46761	-	gi|334185420|ref|NP_001189919.1|/2.81571e-113/tetratricopeptide repeat-containing protein [Arabidopsis thaliana]
AT5G55530.3	8.46352	-	gi|9758185|dbj|BAB08570.1|/0/unnamed protein product [Arabidopsis thaliana]
AT5G53220.1	8.46352	-	gi|9759169|dbj|BAB09784.1|/1.44995e-160/unnamed protein product [Arabidopsis thaliana]
AT5G45710.2	8.46352	GO:0001071//nucleic acid binding transcription factor activity;GO:0003677//DNA binding;GO:0032561//guanyl ribonucleotide binding	gi|15242478|ref|NP_199383.1|/2.14185e-180/heat stress transcription factor A-4c [Arabidopsis thaliana]
AT5G63620.2	8.45943	GO:0016616//oxidoreductase activity, acting on the CH-OH group of donors, NAD or NADP as acceptor;GO:0046914//transition metal ion binding	gi|30697875|ref|NP_568975.2|/0/GroES-like zinc-binding alcohol dehydrogenase family protein [Arabidopsis thaliana]
AT2G35710.2	8.45533	GO:0016740//transferase activity	gi|330254055|gb|AEC09149.1|/0/plant glycogenin-like starch initiation protein 7 [Arabidopsis thaliana]
AT5G48310.2	8.45533	-	gi|334188253|ref|NP_001190489.1|/0/uncharacterized protein [Arabidopsis thaliana]
AT5G57700.2	8.44708	-	gi|30696919|ref|NP_568864.2|/0/BNR/Asp-box repeat family protein [Arabidopsis thaliana]
AT5G39660.1	8.44708	GO:0005488//binding;GO:0001071//nucleic acid binding transcription factor activity	gi|18421891|ref|NP_568567.1|/0/cycling DOF factor 2 [Arabidopsis thaliana]
AT5G66120.1	8.43879	GO:0016838//carbon-oxygen lyase activity, acting on phosphates	gi|30698194|ref|NP_851279.1|/0/putative 3-dehydroquinate synthase [Arabidopsis thaliana]
AT2G18890.2	8.43463	GO:0004672//protein kinase activity;GO:0032559	gi|51315390|gb|AAT99800.1|/3.72345e-163/At2g18890 [Arabidopsis thaliana]
AT2G31870.2	8.43463	GO:0004553//hydrolase activity, hydrolyzing O-glycosyl compounds	gi|145330328|ref|NP_001077989.1|/0/poly(ADP-ribose) glycohydrolase 1 [Arabidopsis thaliana]
AT5G05540.2	8.43045	GO:0004527//exonuclease activity;GO:0005488//binding	gi|15239167|ref|NP_196173.1|/0/small RNA degrading nuclease 2 [Arabidopsis thaliana]
AT1G69400.1	8.43045	-	gi|18409261|ref|NP_564965.1|/2.41094e-170/transducin/WD-40 repeat-containing protein [Arabidopsis thaliana]
AT3G53270.2	8.43045	-	gi|18409805|ref|NP_566983.1|/5.10973e-156/Small nuclear RNA activating complex (SNAPc), subunit SNAP43 protein [Arabidopsis thaliana]
AT1G02990.3	8.42626	-	gi|334182255|ref|NP_001184894.1|/0/uncharacterized protein [Arabidopsis thaliana]
AT1G78810.2	8.42626	-	gi|42572165|ref|NP_974173.1|/0/uncharacterized protein [Arabidopsis thaliana]
AT1G55350.3	8.42626	GO:0004197//cysteine-type endopeptidase activity	gi|22330261|ref|NP_175932.2|/0/calpain-type cysteine protease DEK1 [Arabidopsis thaliana]
AT5G08190.2	8.42206	GO:0003677//DNA binding;GO:0001071//nucleic acid binding transcription factor activity	gi|674887844|emb|CDY44761.1|/2.19117e-51/BnaC02g01260D [Brassica napus]
AT5G61910.3	8.42206	-	gi|42573766|ref|NP_974979.1|/0/Development and Cell Death domain-containing protein [Arabidopsis thaliana]
AT1G53850.2	8.40939	GO:0004175//endopeptidase activity;GO:0004518//nuclease activity	gi|674930857|emb|CDY02493.1|/1e-131/BnaA08g01000D [Brassica napus]
AT4G26950.2	8.40514	-	gi|15236917|ref|NP_194425.1|/5.39871e-72/uncharacterized protein [Arabidopsis thaliana]
AT4G25080.4	8.3966	GO:0008171//O-methyltransferase activity	gi|15234905|ref|NP_194238.1|/4.28373e-132/magnesium-protoporphyrin IX methyltransferase [Arabidopsis thaliana]
AT2G33560.2	8.3966	-	gi|334184662|ref|NP_001189668.1|/0/BUB1-related protein BUBR1 [Arabidopsis thaliana]
AT1G28610.1	8.38802	GO:0016788//hydrolase activity, acting on ester bonds	gi|42571683|ref|NP_973932.1|/0/GDSL esterase/lipase [Arabidopsis thaliana]
AT3G27460.2	8.38802	-	gi|238479921|ref|NP_001154650.1|/3.66809e-127/SGF29 tudor-like domain-containing protein [Arabidopsis thaliana]
AT3G09370.1	8.3837	GO:0008135//translation factor activity, nucleic acid binding;GO:0046914//transition metal ion binding;GO:0001071//nucleic acid binding transcription factor activity	gi|18398487|ref|NP_566350.1|/0/c-myb-like transcription factor MYB3R3 [Arabidopsis thaliana]
AT1G11360.4	8.3837	-	gi|6554203|gb|AAF16649.1|AC011661_27/3.33572e-133/T23J18.3 [Arabidopsis thaliana]
AT4G29170.2	8.37938	GO:0005515//protein binding	gi|30688234|ref|NP_194646.2|/5.62823e-126/meiotic nuclear division protein 1-like protein [Arabidopsis thaliana]
AT5G65930.3	8.36194	GO:0046872//metal ion binding;GO:0003774//motor activity;GO:0015631//tubulin binding;GO:0032559	gi|334188659|ref|NP_001190628.1|/0/kinesin-like calmodulin-binding protein ZWICHEL [Arabidopsis thaliana]
AT3G17510.2	8.36194	GO:0004672//protein kinase activity;GO:0032559	gi|42572465|ref|NP_974328.1|/0/CBL-interacting serine/threonine-protein kinase 1 [Arabidopsis thaliana]
AT4G13730.3	8.36194	GO:0005099//Ras GTPase activator activity	gi|334186501|ref|NP_001190721.1|/0/Ypt/Rab-GAP domain of gyp1p superfamily protein [Arabidopsis thaliana]
AT3G03773.2	8.35315	-	gi|238479640|ref|NP_001154589.1|/3.83552e-114/p23 co-chaperone protein [Arabidopsis thaliana]
AT3G45750.1	8.35315	-	gi|42565594|ref|NP_190161.2|/0/Nucleotidyltransferase family protein [Arabidopsis thaliana]
AT1G67900.3	8.35315	GO:0060089	gi|15220579|ref|NP_176957.1|/0/phototropic-responsive NPH3 family protein [Arabidopsis thaliana]
AT3G61070.2	8.35315	GO:0005515//protein binding	gi|30695340|ref|NP_191666.2|/1.01671e-116/peroxisomal membrane protein 11E [Arabidopsis thaliana]
AT1G23380.1	8.34873	GO:0001071//nucleic acid binding transcription factor activity;GO:0003677//DNA binding	gi|42570557|ref|NP_850951.2|/7.26226e-171/homeobox protein knotted-1-like 6 [Arabidopsis thaliana]
AT1G61660.2	8.34873	GO:0001071//nucleic acid binding transcription factor activity	gi|18407276|ref|NP_564782.1|/0/transcription factor bHLH112 [Arabidopsis thaliana]
AT5G63460.2	8.3443	GO:0003676//nucleic acid binding	gi|42573780|ref|NP_974986.1|/8.89528e-66/SAP domain-containing protein [Arabidopsis thaliana]
AT2G29680.1	8.3443	GO:0032559	gi|18402117|ref|NP_565686.1|/0/cell division control 6 [Arabidopsis thaliana]
AT1G61210.1	8.3443	-	gi|334183464|ref|NP_176316.4|/0/protein DWD hypersensitive to ABA 3 [Arabidopsis thaliana]
AT1G49720.2	8.33985	GO:0001071//nucleic acid binding transcription factor activity;GO:0003677//DNA binding;GO:0005515//protein binding	gi|334183189|ref|NP_001185183.1|/0/abscisic acid-insensitive 5-like protein 4 [Arabidopsis thaliana]
AT1G19330.1	8.33985	-	gi|18394724|ref|NP_564079.1|/5.03342e-123/uncharacterized protein [Arabidopsis thaliana]
AT2G02390.2	8.33092	GO:0016765//transferase activity, transferring alkyl or aryl (other than methyl) groups	gi|42570267|ref|NP_849926.2|/1.53923e-103/glutathione S-transferase zeta-class 1 [Arabidopsis thaliana]
AT3G18850.1	8.32643	GO:0016747//transferase activity, transferring acyl groups other than amino-acyl groups	gi|15230215|ref|NP_188515.1|/0/lysophosphatidyl acyltransferase 5 [Arabidopsis thaliana]
AT1G47230.2	8.32643	GO:0016772//transferase activity, transferring phosphorus-containing groups;GO:0019887//protein kinase regulator activity	gi|42571785|ref|NP_973983.1|/0/cyclin-A3-4 [Arabidopsis thaliana]
AT1G01140.3	8.32643	GO:0004672//protein kinase activity;GO:0032559	gi|30677901|ref|NP_849571.1|/0/CBL-interacting serine/threonine-protein kinase 9 [Arabidopsis thaliana]
AT1G17590.1	8.32193	GO:0003676//nucleic acid binding;GO:0001071//nucleic acid binding transcription factor activity	gi|15220163|ref|NP_173202.1|/3.36198e-177/nuclear transcription factor Y subunit A-8 [Arabidopsis thaliana]
AT3G19580.2	8.32193	GO:0046914//transition metal ion binding;GO:0003676//nucleic acid binding;GO:0001071//nucleic acid binding transcription factor activity	gi|15230889|ref|NP_188592.1|/1.09244e-122/zinc-finger protein 2 [Arabidopsis thaliana]
AT5G22820.2	8.32193	-	gi|334187850|ref|NP_001190369.1|/0/ARM repeat superfamily protein [Arabidopsis thaliana]
AT3G07650.4	8.31741	GO:0046914//transition metal ion binding;GO:0001071//nucleic acid binding transcription factor activity	gi|15231491|ref|NP_187422.1|/0/zinc finger protein CONSTANS-LIKE 9 [Arabidopsis thaliana]
AT3G23090.2	8.30378	-	gi|9294199|dbj|BAB02101.1|/0/unnamed protein product [Arabidopsis thaliana]
AT5G60300.3	8.30378	GO:0030246//carbohydrate binding;GO:0004672//protein kinase activity;GO:0032559	gi|145334855|ref|NP_001078773.1|/0/L-type lectin-domain containing receptor kinase I.9 [Arabidopsis thaliana]
AT5G45340.2	8.29462	GO:0016709//oxidoreductase activity, acting on paired donors, with incorporation or reduction of molecular oxygen, NAD(P)H as one donor, and incorporation of one atom of oxygen;GO:0005506//iron ion binding	gi|30694740|ref|NP_851136.1|/0/abscisic acid 8'-hydroxylase 3 [Arabidopsis thaliana]
AT1G67530.2	8.29002	GO:0005488//binding;GO:0019787//small conjugating protein ligase activity	gi|15220457|ref|NP_176920.1|/0/ARM repeat superfamily protein [Arabidopsis thaliana]
AT2G34530.2	8.29002	-	gi|42569613|ref|NP_181000.2|/8.86208e-119/uncharacterized protein [Arabidopsis thaliana]
AT5G42540.2	8.29002	GO:0046914//transition metal ion binding;GO:0008409//5'-3' exonuclease activity	gi|334188143|ref|NP_001190450.1|/0/5'-3' exoribonuclease 2 [Arabidopsis thaliana]
AT5G22220.3	8.2854	GO:0003676//nucleic acid binding;GO:0001071//nucleic acid binding transcription factor activity	gi|186524814|ref|NP_001031921.3|/0/E2F transcription factor 1 [Arabidopsis thaliana]
AT2G28940.2	8.28077	GO:0004672//protein kinase activity;GO:0032559	gi|42570965|ref|NP_973556.1|/0/protein kinase family protein [Arabidopsis thaliana]
AT2G47850.3	8.28077	GO:0046914//transition metal ion binding	gi|30690809|ref|NP_182306.2|/0/zinc finger CCCH domain-containing protein 32 [Arabidopsis thaliana]
AT1G27752.2	8.28077	GO:0005488//binding	gi|145324044|ref|NP_001077611.1|/0/ubiquitin system component Cue protein [Arabidopsis thaliana]
AT2G29310.2	8.27612	GO:0003824//catalytic activity	gi|334184563|ref|NP_001189632.1|/4.9916e-147/tropinone reductase-like protein [Arabidopsis thaliana]
AT4G28990.2	8.26679	-	gi|238480984|ref|NP_001154272.1|/5.29619e-164/RNA-binding-related protein [Arabidopsis thaliana]
AT1G69080.1	8.26679	-	gi|18409190|ref|NP_564951.1|/2.22069e-126/adenine nucleotide alpha hydrolases-like protein [Arabidopsis thaliana]
AT1G10740.2	8.26209	-	gi|15220205|ref|NP_172544.1|/0/alpha/beta-Hydrolases superfamily protein [Arabidopsis thaliana]
AT5G07770.2	8.25739	GO:0008092//cytoskeletal protein binding	gi|334187494|ref|NP_001190251.1|/0/formin-like protein 16 [Arabidopsis thaliana]
AT1G10570.1	8.25267	GO:0019783//small conjugating protein-specific protease activity	gi|22329476|ref|NP_172527.2|/0/ubiquitin-like-specific protease 1C [Arabidopsis thaliana]
AT3G62080.2	8.25267	-	gi|145332925|ref|NP_001078328.1|/0/SNF7-like protein [Arabidopsis thaliana]
AT1G06420.2	8.24793	-	gi|334182341|ref|NP_001184923.1|/7.92689e-88/uncharacterized protein [Arabidopsis thaliana]
AT1G03250.2	8.24317	-	gi|334182262|ref|NP_001184897.1|/2.67694e-142/uncharacterized protein [Arabidopsis thaliana]
AT5G22040.2	8.24317	-	gi|22326954|ref|NP_680191.1|/7.69589e-159/uncharacterized protein [Arabidopsis thaliana]
[truncated: 1,964 more rows]

## Sheet: Supplementary Data Set S3
A full list of the genes that are regulated after 0.1 mM coniferal alcohol treatment for 60 minutes (FDR < 0.001).
[truncated: 2,311 more rows]

## Sheet: Supplementary Data Set S4
A full list of the genes that are regulated after 0.1 mM coniferal alcohol treatment for 4 hours (FDR < 0.001).
[truncated: 4,623 more rows]
